# Supplementary material for: Direct Observation of Electrically Conductive Pili Emanating from Geobacter sulfurreducens
Source: mBio. 2021 Aug 31;12(4):e02209-21. doi: 10.1128/mBio.02209-21 (PMC8406130; doi:10.1128/mBio.02209-21)
Supplement: DATA SET S1 [file mbio.02209-21-sd001.xlsx]

## Sheet: WT-I
3 nm filament -13																																									4 nm filament-1
num	d(nm)		num	d(nm)		num	d(nm)		num	d(nm)		num	d(nm)		num	d(nm)		num	d(nm)		num	d(nm)		num	d(nm)		num	d(nm)		num	d(nm)		num	d(nm)		num	d(nm)				num	d(nm)
1	2.93		2	2.96		3	2.85		4	3.14		5	2.98		6	3.13		7	3.14		8	3.08		9	3.15		10	3.11		11	2.85		12	2.98		13	2.97				1	4.14
x (m)	y (m)		x (m)	y (m)		x (m)	y (m)		x (m)	y (m)		x (m)	y (m)		x (m)	y (m)		x (m)	y (m)		x (m)	y (m)		x (m)	y (m)		x (m)	y (m)		x (m)	y (m)		x (m)	y (m)		x (m)	y (m)				x (m)	y (m)
0	8.10019e-12		0	3.65134e-10		0	-1.10219e-10		0	-3.82181e-07		0	-3.8379e-07		0	-3.81169e-07		0	-3.82304e-07		0	-3.8369e-07		0	-3.82596e-07		0	-3.82406e-07		0	-5.15939e-10		0	-3.81501e-07		0	-3.8194e-07				0	-3.83508e-07
3.09208e-09	-7.72424e-11		2.56244e-09	1.38216e-10		2.96815e-09	-7.65879e-11		2.56391e-09	-3.82258e-07		2.53543e-09	-3.8373e-07		3.6045e-09	-3.80978e-07		2.57397e-09	-3.82351e-07		3.54772e-09	-3.8382e-07		2.94318e-09	-3.82479e-07		3.02476e-09	-3.82297e-07		2.50261e-09	-4.92747e-10		4.77691e-09	-3.81344e-07		3.23177e-09	-3.82312e-07				3.62047e-09	-3.83704e-07
6.18416e-09	-1.21062e-10		5.12488e-09	-3.73551e-11		5.9363e-09	-6.65766e-11		5.12781e-09	-3.8229e-07		5.07087e-09	-3.83778e-07		7.209e-09	-3.80793e-07		5.14793e-09	-3.82314e-07		7.09543e-09	-3.83968e-07		5.88636e-09	-3.82395e-07		6.04951e-09	-3.82263e-07		5.00521e-09	-4.2337e-10		9.55381e-09	-3.811e-07		6.46354e-09	-3.82651e-07				7.24094e-09	-3.83979e-07
9.27625e-09	-1.47376e-10		7.68732e-09	-1.97484e-10		8.90446e-09	-6.72277e-11		7.69172e-09	-3.82259e-07		7.6063e-09	-3.83918e-07		1.08135e-08	-3.80701e-07		7.7219e-09	-3.8231e-07		1.06431e-08	-3.84081e-07		8.82954e-09	-3.82374e-07		9.07427e-09	-3.82316e-07		7.50782e-09	-2.94563e-10		1.43307e-08	-3.81079e-07		9.69531e-09	-3.8282e-07				1.08614e-08	-3.84332e-07
1.23683e-08	-1.51292e-11		1.02498e-08	-3.88717e-10		1.18726e-08	-5.80578e-12		1.02556e-08	-3.8227e-07		1.01417e-08	-3.84018e-07		1.4418e-08	-3.80682e-07		1.02959e-08	-3.8232e-07		1.41909e-08	-3.84135e-07		1.17727e-08	-3.82317e-07		1.2099e-08	-3.82321e-07		1.00104e-08	-1.90369e-10		1.91076e-08	-3.81235e-07		1.29271e-08	-3.82932e-07				1.44819e-08	-3.84633e-07
1.54604e-08	2.01461e-11		1.28122e-08	-6.06019e-10		1.48408e-08	1.98306e-11		1.28195e-08	-3.82303e-07		1.26772e-08	-3.84116e-07		1.80225e-08	-3.8082e-07		1.28698e-08	-3.82316e-07		1.77386e-08	-3.84172e-07		1.47159e-08	-3.82308e-07		1.51238e-08	-3.8248e-07		1.2513e-08	-2.04665e-10		2.38845e-08	-3.8143e-07		1.61589e-08	-3.82912e-07				1.81023e-08	-3.8485e-07
1.85525e-08	-3.41159e-11		1.53746e-08	-7.01886e-10		1.78089e-08	-1.63595e-10		1.53834e-08	-3.82317e-07		1.52126e-08	-3.84308e-07		2.1627e-08	-3.81172e-07		1.54438e-08	-3.82244e-07		2.12863e-08	-3.83993e-07		1.76591e-08	-3.82472e-07		1.81485e-08	-3.82655e-07		1.50156e-08	-2.84615e-10		2.86614e-08	-3.81519e-07		1.93906e-08	-3.82777e-07				2.17228e-08	-3.85106e-07
2.16446e-08	9.32428e-12		1.79371e-08	-6.93414e-10		2.07771e-08	-3.23339e-10		1.79474e-08	-3.82247e-07		1.7748e-08	-3.84521e-07		2.52315e-08	-3.81577e-07		1.80178e-08	-3.8205e-07		2.4834e-08	-3.8306e-07		2.06023e-08	-3.82636e-07		2.11733e-08	-3.82787e-07		1.75182e-08	-2.66624e-10		3.34383e-08	-3.81499e-07		2.26224e-08	-3.82561e-07				2.53433e-08	-3.8544e-07
2.47367e-08	2.70168e-10		2.04995e-08	-7.37186e-10		2.37452e-08	-4.45669e-10		2.05113e-08	-3.82056e-07		2.02835e-08	-3.84619e-07		2.8836e-08	-3.81564e-07		2.05917e-08	-3.81889e-07		2.83817e-08	-3.81904e-07		2.35454e-08	-3.82798e-07		2.41981e-08	-3.82871e-07		2.00209e-08	-2.1339e-10		3.82152e-08	-3.80969e-07		2.58542e-08	-3.82211e-07				2.89638e-08	-3.85615e-07
2.78287e-08	9.13488e-10		2.3062e-08	-7.94332e-10		2.67134e-08	-4.85138e-10		2.30752e-08	-3.81899e-07		2.28189e-08	-3.84704e-07		3.24405e-08	-3.81187e-07		2.31657e-08	-3.81725e-07		3.19294e-08	-3.81287e-07		2.64886e-08	-3.82903e-07		2.72228e-08	-3.82887e-07		2.25235e-08	-2.34934e-10		4.29922e-08	-3.79972e-07		2.90859e-08	-3.8165e-07				3.25842e-08	-3.85014e-07
3.09208e-08	1.61276e-09		2.56244e-08	-6.8522e-10		2.96815e-08	-4.58069e-10		2.56391e-08	-3.8173e-07		2.53543e-08	-3.84888e-07		3.6045e-08	-3.80434e-07		2.57397e-08	-3.81377e-07		3.54772e-08	-3.81093e-07		2.94318e-08	-3.82962e-07		3.02476e-08	-3.82665e-07		2.50261e-08	-4.14957e-11		4.77691e-08	-3.78999e-07		3.23177e-08	-3.80967e-07				3.62047e-08	-3.84422e-07
3.40129e-08	2.20716e-09		2.81868e-08	-5.49835e-10		3.26497e-08	-3.40132e-10		2.8203e-08	-3.81375e-07		2.78898e-08	-3.85003e-07		3.96495e-08	-3.79687e-07		2.83136e-08	-3.80806e-07		3.90249e-08	-3.81152e-07		3.2375e-08	-3.82882e-07		3.32723e-08	-3.82411e-07		2.75287e-08	4.64524e-10		5.2546e-08	-3.78519e-07		3.55495e-08	-3.80374e-07				3.98252e-08	-3.83397e-07
3.7105e-08	2.6532e-09		3.07493e-08	-6.67508e-10		3.56178e-08	9.8458e-11		3.07669e-08	-3.80802e-07		3.04252e-08	-3.84985e-07		4.3254e-08	-3.79057e-07		3.08876e-08	-3.80184e-07		4.25726e-08	-3.81387e-07		3.53182e-08	-3.82686e-07		3.62971e-08	-3.81948e-07		3.00313e-08	1.15571e-09		5.73229e-08	-3.7856e-07		3.87812e-08	-3.80047e-07				4.34456e-08	-3.82466e-07
4.01971e-08	2.73442e-09		3.33117e-08	-7.76342e-10		3.8586e-08	8.24715e-10		3.33308e-08	-3.80183e-07		3.29606e-08	-3.84942e-07		4.68585e-08	-3.786e-07		3.34616e-08	-3.79711e-07		4.61203e-08	-3.82107e-07		3.82613e-08	-3.82376e-07		3.93218e-08	-3.81287e-07		3.25339e-08	1.71252e-09		6.20998e-08	-3.78897e-07		4.2013e-08	-3.79959e-07				4.70661e-08	-3.81849e-07
4.32891e-08	2.57861e-09		3.58741e-08	-5.05512e-10		4.15541e-08	1.5763e-09		3.58947e-08	-3.79709e-07		3.54961e-08	-3.84832e-07		5.0463e-08	-3.7843e-07		3.60355e-08	-3.79425e-07		4.9668e-08	-3.83112e-07		4.12045e-08	-3.81966e-07		4.23466e-08	-3.80745e-07		3.50365e-08	2.10895e-09		6.68767e-08	-3.7932e-07		4.52448e-08	-3.80103e-07				5.06866e-08	-3.81473e-07
4.63812e-08	2.2098e-09		3.84366e-08	7.35741e-11		4.45223e-08	2.11967e-09		3.84586e-08	-3.79419e-07		3.80315e-08	-3.84494e-07		5.40675e-08	-3.78533e-07		3.86095e-08	-3.79314e-07		5.32157e-08	-3.8379e-07		4.41477e-08	-3.8145e-07		4.53714e-08	-3.80414e-07		3.75391e-08	2.41155e-09		7.16536e-08	-3.79794e-07		4.84766e-08	-3.80512e-07				5.4307e-08	-3.81625e-07
4.94733e-08	1.6619e-09		4.0999e-08	7.29772e-10		4.74904e-08	2.36546e-09		4.10225e-08	-3.79306e-07		4.05669e-08	-3.83947e-07		5.7672e-08	-3.7887e-07		4.11835e-08	-3.79489e-07		5.67634e-08	-3.83896e-07		4.70909e-08	-3.80932e-07		4.83961e-08	-3.8016e-07		4.00417e-08	2.23943e-09		7.64305e-08	-3.80206e-07		5.17083e-08	-3.81108e-07				5.79275e-08	-3.82025e-07
5.25654e-08	9.21487e-10		4.35615e-08	1.34429e-09		5.04586e-08	2.31682e-09		4.35864e-08	-3.7948e-07		4.31024e-08	-3.83339e-07		6.12765e-08	-3.79376e-07		4.37574e-08	-3.79948e-07		6.03112e-08	-3.83727e-07		5.00341e-08	-3.80499e-07		5.14209e-08	-3.80087e-07		4.25443e-08	1.90531e-09		8.12074e-08	-3.80547e-07		5.49401e-08	-3.81715e-07				6.1548e-08	-3.82695e-07
5.56575e-08	3.25139e-10		4.61239e-08	1.8057e-09		5.34267e-08	1.93273e-09		4.61503e-08	-3.79936e-07		4.56378e-08	-3.82764e-07		6.4881e-08	-3.80086e-07		4.63314e-08	-3.80627e-07		6.38589e-08	-3.83509e-07		5.29773e-08	-3.80185e-07		5.44456e-08	-3.80224e-07		4.50469e-08	1.41543e-09		8.59843e-08	-3.80785e-07		5.81719e-08	-3.82181e-07				6.51684e-08	-3.83601e-07
5.87496e-08	-4.4038e-11		4.86863e-08	2.03498e-09		5.63949e-08	1.40617e-09		4.87142e-08	-3.8061e-07		4.81732e-08	-3.82377e-07		6.84855e-08	-3.80723e-07		4.89054e-08	-3.81377e-07		6.74066e-08	-3.83378e-07		5.59204e-08	-3.79962e-07		5.74704e-08	-3.80663e-07		4.75495e-08	8.96534e-10		9.07612e-08	-3.81036e-07		6.14036e-08	-3.82391e-07				6.87889e-08	-3.84473e-07
6.18416e-08	-1.96119e-10		5.12488e-08	2.19936e-09		5.9363e-08	9.45952e-10		5.12782e-08	-3.8136e-07		5.07087e-08	-3.82022e-07		7.209e-08	-3.81165e-07		5.14793e-08	-3.81958e-07		7.09543e-08	-3.83329e-07		5.88636e-08	-3.80163e-07		6.04952e-08	-3.81145e-07		5.00521e-08	3.93186e-10		9.55381e-08	-3.81235e-07		6.46354e-08	-3.82431e-07				7.24094e-08	-3.84881e-07
6.49337e-08	-1.43394e-10		5.38112e-08	1.96128e-09		6.23312e-08	5.35594e-10		5.38421e-08	-3.81951e-07		5.32441e-08	-3.82286e-07		7.56945e-08	-3.8134e-07		5.40533e-08	-3.82365e-07					6.18068e-08	-3.80574e-07		6.35199e-08	-3.81681e-07		5.25547e-08	-4.3201e-12		1.00315e-07	-3.81501e-07		6.78672e-08	-3.823e-07				7.60298e-08	-3.8505e-07
6.80258e-08	1.23556e-11		5.63736e-08	1.59645e-09		6.52993e-08	1.76385e-10		5.6406e-08	-3.82369e-07		5.57795e-08	-3.82503e-07		7.9299e-08	-3.81306e-07		5.66273e-08	-3.82574e-07					6.475e-08	-3.81001e-07		6.65447e-08	-3.82223e-07		5.50573e-08	-3.4359e-10		1.05092e-07	-3.81458e-07		7.10989e-08	-3.82098e-07				7.96503e-08	-3.85178e-07
7.11179e-08	1.86703e-10		5.89361e-08	1.0734e-09		6.82675e-08	-7.20189e-11		5.89699e-08	-3.82443e-07		5.8315e-08	-3.82863e-07		8.29035e-08	-3.81065e-07		5.92012e-08	-3.82471e-07					6.76932e-08	-3.81462e-07		6.95694e-08	-3.82554e-07		5.75599e-08	-4.41389e-10		1.09869e-07	-3.81369e-07		7.43307e-08	-3.81838e-07				8.32708e-08	-3.85128e-07
7.421e-08	2.66998e-10		6.14985e-08	4.98014e-10		7.12356e-08	-2.51767e-10		6.15338e-08	-3.82449e-07		6.08504e-08	-3.83379e-07		8.6508e-08	-3.80902e-07		6.17752e-08	-3.825e-07					7.06363e-08	-3.81998e-07		7.25942e-08	-3.82869e-07		6.00626e-08	-2.65345e-10					7.75625e-08	-3.81633e-07				8.68913e-08	-3.84959e-07
7.73021e-08	2.53256e-10		6.4061e-08	-6.17985e-11		7.42038e-08	-1.99952e-10		6.40977e-08	-3.82443e-07		6.33858e-08	-3.83968e-07		9.01125e-08	-3.80804e-07								7.35795e-08	-3.82399e-07		7.5619e-08	-3.83197e-07		6.25652e-08	-1.38698e-11					8.07942e-08	-3.81404e-07				9.05117e-08	-3.84767e-07
8.03941e-08	2.9546e-10		6.66234e-08	-4.22369e-10		7.71719e-08	-1.39004e-10		6.66616e-08	-3.82234e-07		6.59213e-08	-3.84455e-07		9.3717e-08	-3.80688e-07								7.65227e-08	-3.82685e-07		7.86437e-08	-3.83054e-07		6.50678e-08	1.93637e-10					8.4026e-08	-3.81391e-07
8.34862e-08	3.67632e-10		6.91858e-08	-5.51112e-10		8.01401e-08	-2.57095e-10					6.84567e-08	-3.84693e-07		9.73215e-08	-3.80582e-07								7.94659e-08	-3.82948e-07		8.16685e-08	-3.82806e-07		6.75704e-08	2.83336e-10					8.72578e-08	-3.81507e-07
8.65783e-08	3.84183e-10		7.17483e-08	-5.5591e-10		8.31082e-08	-3.29365e-10					7.09922e-08	-3.84708e-07		1.00926e-07	-3.80346e-07								8.24091e-08	-3.8311e-07		8.46932e-08	-3.82682e-07		7.0073e-08	2.74838e-10					9.04895e-08	-3.81669e-07
8.96704e-08	4.16378e-10		7.43107e-08	-4.95257e-10		8.60764e-08	-3.42942e-10					7.35276e-08	-3.84562e-07		1.0453e-07	-3.80397e-07								8.53523e-08	-3.83021e-07		8.7718e-08	-3.82722e-07		7.25756e-08	3.4899e-10
			7.68731e-08	-4.12674e-10		8.90445e-08	-3.17491e-10					7.6063e-08	-3.84482e-07		1.08135e-07	-3.80464e-07								8.82954e-08	-3.82781e-07		9.07428e-08	-3.82698e-07		7.50782e-08	4.26866e-10
			7.94356e-08	-3.95311e-10		9.20127e-08	-3.34346e-10					7.85985e-08	-3.84471e-07		1.11739e-07	-3.80504e-07								9.12386e-08	-3.82672e-07		9.37675e-08	-3.82678e-07		7.75808e-08	4.98716e-10
			8.1998e-08	-3.41943e-10		9.49808e-08	-4.09979e-10					8.11339e-08	-3.84477e-07											9.41818e-08	-3.82712e-07					8.00834e-08	5.33305e-10
			8.45605e-08	-2.29168e-10		9.7949e-08	-4.88029e-10					8.36693e-08	-3.84549e-07											9.7125e-08	-3.8269e-07
			8.71229e-08	-1.49856e-10								8.62048e-08	-3.84698e-07											1.00068e-07	-3.82678e-07
			8.96853e-08	-2.35918e-10								8.87402e-08	-3.84888e-07
			9.22478e-08	-3.3741e-10								9.12756e-08	-3.85013e-07
			9.48102e-08	-3.62904e-10								9.38111e-08	-3.85081e-07
			9.73726e-08	-3.25879e-10
			9.99351e-08	-3.40172e-10
			1.02498e-07	-3.7738e-10
			1.0506e-07	-4.77513e-10

## Sheet: WT-II
3 nm filaments-24
num	d(nm)		num	d(nm)		num	d(nm)		num	d(nm)		num	d(nm)		num	d(nm)		num	d(nm)		num	d(nm)		num	d(nm)		num	d(nm)		num	d(nm)		num	d(nm)		num	d(nm)		num	d(nm)		num	d(nm)		num	d(nm)		num	d(nm)
1	3.23		2	2.77		3	3.04		4	3.17		5	2.83		6	2.92		7	2.81		8	3.22		9	2.98		10	2.85		11	2.91		12	2.83		13	3.17		14	3.1		15	2.75		16	2.98		17	3.05
x (m)	y (m)		x (m)	y (m)		x (m)	y (m)		x (m)	y (m)		x (m)	y (m)		x (m)	y (m)		x (m)	y (m)		x (m)	y (m)		x (m)	y (m)		x (m)	y (m)		x (m)	y (m)		x (m)	y (m)		x (m)	y (m)		x (m)	y (m)		x (m)	y (m)		x (m)	y (m)		x (m)	y (m)
0	-3.91477e-07		0	-3.92073e-07		0	-3.9045e-07		0	-3.91626e-07		0	-3.92089e-07		0	-3.94372e-07		0	-3.92524e-07		0	-3.90256e-07		0	-3.91626e-07		0	-3.91983e-07		0	-3.9045e-07		0	-3.90856e-07		0	-3.90127e-07		0	-3.90684e-07		0	-3.914e-07		0	-3.94351e-07		0	-3.90041e-07
2.37671e-09	-3.9154e-07		2.2279e-09	-3.92042e-07		2.36082e-09	-3.90381e-07		2.08551e-09	-3.91799e-07		2.0911e-09	-3.92109e-07		5.14642e-09	-3.94376e-07		2.1693e-09	-3.92671e-07		2.59263e-09	-3.90334e-07		2.15763e-09	-3.91822e-07		2.18744e-09	-3.92118e-07		2.32013e-09	-3.90375e-07		2.36082e-09	-3.91067e-07		5.50449e-09	-3.90335e-07		2.13786e-09	-3.90859e-07		2.69314e-09	-3.91512e-07		4.40537e-09	-3.94398e-07		4.0323e-09	-3.89985e-07
4.75343e-09	-3.91586e-07		4.45579e-09	-3.92002e-07		4.72163e-09	-3.9036e-07		4.17101e-09	-3.91948e-07		4.18221e-09	-3.91993e-07		1.02928e-08	-3.94522e-07		4.3386e-09	-3.92854e-07		5.18526e-09	-3.90468e-07		4.31526e-09	-3.91959e-07		4.37487e-09	-3.92149e-07		4.64026e-09	-3.9035e-07		4.72163e-09	-3.91321e-07		1.1009e-08	-3.90421e-07		4.27572e-09	-3.90973e-07		5.38628e-09	-3.91537e-07		8.81075e-09	-3.94495e-07		8.06461e-09	-3.89984e-07
7.13014e-09	-3.9165e-07		6.68369e-09	-3.91978e-07		7.08245e-09	-3.90386e-07		6.25652e-09	-3.91993e-07		6.27331e-09	-3.91807e-07		1.54392e-08	-3.94508e-07		6.5079e-09	-3.92973e-07		7.77789e-09	-3.90612e-07		6.47289e-09	-3.92002e-07		6.56231e-09	-3.92132e-07		6.96038e-09	-3.90372e-07		7.08245e-09	-3.91606e-07		1.65135e-08	-3.90486e-07		6.41358e-09	-3.91051e-07		8.07943e-09	-3.91493e-07		1.32161e-08	-3.94512e-07		1.20969e-08	-3.89803e-07
9.50685e-09	-3.91667e-07		8.91158e-09	-3.91813e-07		9.44326e-09	-3.90584e-07		8.34202e-09	-3.92017e-07		8.36442e-09	-3.91699e-07		2.05857e-08	-3.94196e-07		8.6772e-09	-3.92958e-07		1.03705e-08	-3.90748e-07		8.63052e-09	-3.91999e-07		8.74974e-09	-3.92157e-07		9.28051e-09	-3.90572e-07		9.44326e-09	-3.9183e-07		2.2018e-08	-3.90016e-07		8.55144e-09	-3.91098e-07		1.07726e-08	-3.91566e-07		1.76215e-08	-3.94181e-07		1.61292e-08	-3.89601e-07
1.18836e-08	-3.91668e-07		1.11395e-08	-3.91741e-07		1.18041e-08	-3.90698e-07		1.04275e-08	-3.92118e-07		1.04555e-08	-3.91661e-07		2.57321e-08	-3.93699e-07		1.08465e-08	-3.9289e-07		1.29631e-08	-3.90959e-07		1.07881e-08	-3.92023e-07		1.09372e-08	-3.92123e-07		1.16006e-08	-3.90704e-07		1.18041e-08	-3.91961e-07		2.75224e-08	-3.89e-07		1.06893e-08	-3.9113e-07		1.34657e-08	-3.91619e-07		2.20269e-08	-3.93706e-07		2.01615e-08	-3.89437e-07
1.42603e-08	-3.91665e-07		1.33674e-08	-3.91708e-07		1.41649e-08	-3.90653e-07		1.2513e-08	-3.92139e-07		1.25466e-08	-3.9168e-07		3.08785e-08	-3.92999e-07		1.30158e-08	-3.92778e-07		1.55558e-08	-3.91135e-07		1.29458e-08	-3.91981e-07		1.31246e-08	-3.9203e-07		1.39208e-08	-3.90638e-07		1.41649e-08	-3.92014e-07		3.30269e-08	-3.87853e-07		1.28272e-08	-3.91138e-07		1.61589e-08	-3.91641e-07		2.64322e-08	-3.93024e-07		2.41938e-08	-3.89198e-07
1.6637e-08	-3.91607e-07		1.55953e-08	-3.91734e-07		1.65257e-08	-3.9078e-07		1.45985e-08	-3.92127e-07		1.46377e-08	-3.91704e-07		3.60249e-08	-3.92279e-07		1.51851e-08	-3.92733e-07		1.81484e-08	-3.91212e-07		1.51034e-08	-3.91954e-07		1.53121e-08	-3.91954e-07		1.62409e-08	-3.90725e-07		1.65257e-08	-3.92067e-07		3.85314e-08	-3.87487e-07		1.4965e-08	-3.91089e-07		1.8852e-08	-3.91512e-07		3.08376e-08	-3.92461e-07		2.82261e-08	-3.88786e-07
1.90137e-08	-3.9147e-07		1.78232e-08	-3.91716e-07		1.88865e-08	-3.9107e-07		1.6684e-08	-3.92072e-07		1.67288e-08	-3.9178e-07		4.11713e-08	-3.91734e-07		1.73544e-08	-3.92744e-07		2.0741e-08	-3.91271e-07		1.7261e-08	-3.91884e-07		1.74995e-08	-3.91822e-07		1.8561e-08	-3.90996e-07		1.88865e-08	-3.92016e-07		4.40359e-08	-3.87672e-07		1.71029e-08	-3.91102e-07		2.15451e-08	-3.91187e-07		3.5243e-08	-3.91956e-07		3.22584e-08	-3.87985e-07
2.13904e-08	-3.91309e-07		2.00511e-08	-3.91523e-07		2.12473e-08	-3.91301e-07		1.87696e-08	-3.91847e-07		1.88199e-08	-3.91956e-07		4.63177e-08	-3.91585e-07		1.95237e-08	-3.92771e-07		2.33337e-08	-3.91287e-07		1.94187e-08	-3.9178e-07		1.96869e-08	-3.91689e-07		2.08812e-08	-3.91233e-07		2.12473e-08	-3.91962e-07		4.95404e-08	-3.88094e-07		1.92407e-08	-3.90912e-07		2.42383e-08	-3.90593e-07		3.96484e-08	-3.91528e-07		3.62907e-08	-3.87386e-07
2.37671e-08	-3.91017e-07		2.2279e-08	-3.91127e-07		2.36082e-08	-3.91337e-07		2.08551e-08	-3.91474e-07		2.0911e-08	-3.92092e-07		5.14642e-08	-3.91816e-07		2.1693e-08	-3.92825e-07		2.59263e-08	-3.91185e-07		2.15763e-08	-3.91483e-07		2.18744e-08	-3.91588e-07		2.32013e-08	-3.91305e-07		2.36082e-08	-3.91868e-07		5.50449e-08	-3.88714e-07		2.13786e-08	-3.9095e-07		2.69314e-08	-3.89997e-07		4.40537e-08	-3.91528e-07		4.0323e-08	-3.87191e-07
2.61438e-08	-3.9043e-07		2.45069e-08	-3.90568e-07		2.5969e-08	-3.9127e-07		2.29406e-08	-3.91136e-07		2.30021e-08	-3.92121e-07		5.66106e-08	-3.92607e-07		2.38623e-08	-3.92908e-07		2.85189e-08	-3.90966e-07		2.37339e-08	-3.90979e-07		2.40618e-08	-3.91403e-07		2.55214e-08	-3.91296e-07		2.5969e-08	-3.91767e-07		6.05494e-08	-3.89557e-07		2.35164e-08	-3.90821e-07		2.96246e-08	-3.89492e-07		4.84591e-08	-3.91833e-07		4.43554e-08	-3.87346e-07
2.85206e-08	-3.89949e-07		2.67347e-08	-3.90069e-07		2.83298e-08	-3.90762e-07		2.50261e-08	-3.90788e-07		2.50933e-08	-3.92099e-07		6.1757e-08	-3.93571e-07		2.60316e-08	-3.92866e-07		3.11115e-08	-3.9075e-07		2.58915e-08	-3.90421e-07		2.62492e-08	-3.91184e-07		2.78415e-08	-3.90947e-07		2.83298e-08	-3.91468e-07		6.60539e-08	-3.90384e-07		2.56543e-08	-3.90466e-07		3.23177e-08	-3.89182e-07		5.28645e-08	-3.92261e-07		4.83877e-08	-3.87763e-07
3.08973e-08	-3.89477e-07		2.89626e-08	-3.89644e-07		3.06906e-08	-3.90104e-07		2.71116e-08	-3.90255e-07		2.71844e-08	-3.91786e-07		6.69034e-08	-3.94274e-07		2.82009e-08	-3.92899e-07		3.37042e-08	-3.9061e-07		2.80492e-08	-3.89946e-07		2.84367e-08	-3.90853e-07		3.01617e-08	-3.90313e-07		3.06906e-08	-3.90943e-07		7.15583e-08	-3.9066e-07		2.77922e-08	-3.89981e-07		3.50108e-08	-3.88889e-07		5.72698e-08	-3.93033e-07		5.242e-08	-3.8847e-07
3.3274e-08	-3.8907e-07		3.11905e-08	-3.89416e-07		3.30514e-08	-3.89526e-07		2.91971e-08	-3.8968e-07		2.92755e-08	-3.913e-07		7.20498e-08	-3.94381e-07		3.03702e-08	-3.92792e-07		3.62968e-08	-3.90411e-07		3.02068e-08	-3.89604e-07		3.06241e-08	-3.90474e-07		3.24818e-08	-3.89697e-07		3.30514e-08	-3.90417e-07		7.70628e-08	-3.90288e-07		2.993e-08	-3.89318e-07		3.7704e-08	-3.89179e-07		6.16752e-08	-3.93996e-07		5.64523e-08	-3.89244e-07
3.56507e-08	-3.88783e-07		3.34184e-08	-3.89317e-07		3.54122e-08	-3.89114e-07		3.12826e-08	-3.89301e-07		3.13666e-08	-3.90902e-07					3.25395e-08	-3.92328e-07		3.88894e-08	-3.90133e-07		3.23644e-08	-3.89305e-07		3.28115e-08	-3.90073e-07		3.48019e-08	-3.89269e-07		3.54122e-08	-3.89969e-07					3.20679e-08	-3.88768e-07		4.03971e-08	-3.89458e-07		6.60806e-08	-3.93958e-07		6.04846e-08	-3.89649e-07
3.80274e-08	-3.88546e-07		3.56463e-08	-3.89273e-07		3.77731e-08	-3.88778e-07		3.33681e-08	-3.89098e-07		3.34577e-08	-3.90565e-07					3.47088e-08	-3.9167e-07		4.14821e-08	-3.89678e-07		3.45221e-08	-3.89089e-07		3.4999e-08	-3.89721e-07		3.7122e-08	-3.88918e-07		3.77731e-08	-3.89597e-07					3.42057e-08	-3.88379e-07		4.30903e-08	-3.89861e-07		7.0486e-08	-3.9409e-07		6.45169e-08	-3.89873e-07
4.04041e-08	-3.88608e-07		3.78742e-08	-3.89427e-07		4.01339e-08	-3.88502e-07		3.54536e-08	-3.88988e-07		3.55488e-08	-3.90274e-07					3.68781e-08	-3.90995e-07		4.40747e-08	-3.89155e-07		3.66797e-08	-3.89039e-07		3.71864e-08	-3.89558e-07		3.94422e-08	-3.88617e-07		4.01339e-08	-3.89327e-07					3.63436e-08	-3.88057e-07		4.57834e-08	-3.90322e-07		7.48913e-08	-3.94319e-07		6.85492e-08	-3.90081e-07
4.27808e-08	-3.8892e-07		4.01021e-08	-3.89696e-07		4.24947e-08	-3.88457e-07		3.75391e-08	-3.88974e-07		3.76399e-08	-3.9e-07					3.90474e-08	-3.90417e-07		4.66673e-08	-3.88663e-07		3.88373e-08	-3.89224e-07		3.93739e-08	-3.89562e-07		4.17623e-08	-3.88479e-07		4.24947e-08	-3.8924e-07					3.84815e-08	-3.87865e-07		4.84766e-08	-3.90764e-07					7.25815e-08	-3.90245e-07
4.51575e-08	-3.89284e-07		4.233e-08	-3.90199e-07		4.48555e-08	-3.88568e-07		3.96246e-08	-3.89122e-07		3.9731e-08	-3.90202e-07					4.12167e-08	-3.9014e-07		4.92599e-08	-3.88258e-07		4.0995e-08	-3.89544e-07		4.15613e-08	-3.89699e-07		4.40824e-08	-3.88512e-07		4.48555e-08	-3.8929e-07					4.06193e-08	-3.87852e-07		5.11697e-08	-3.91108e-07					7.66138e-08	-3.90134e-07
4.75343e-08	-3.89722e-07		4.45579e-08	-3.90735e-07		4.72163e-08	-3.88845e-07		4.17101e-08	-3.89345e-07		4.18221e-08	-3.90354e-07					4.3386e-08	-3.90059e-07		5.18526e-08	-3.8806e-07		4.31526e-08	-3.89902e-07		4.37487e-08	-3.89898e-07		4.64026e-08	-3.88696e-07		4.72163e-08	-3.89501e-07					4.27572e-08	-3.88029e-07		5.38628e-08	-3.91355e-07
4.9911e-08	-3.90281e-07		4.67858e-08	-3.91106e-07		4.95771e-08	-3.89227e-07		4.37956e-08	-3.89673e-07		4.39132e-08	-3.90573e-07					4.55553e-08	-3.90099e-07		5.44452e-08	-3.88071e-07		4.53102e-08	-3.90313e-07		4.59362e-08	-3.90307e-07		4.87227e-08	-3.88999e-07		4.95771e-08	-3.89929e-07					4.4895e-08	-3.88348e-07		5.6556e-08	-3.91493e-07
5.22877e-08	-3.9082e-07		4.90137e-08	-3.91443e-07		5.1938e-08	-3.89719e-07		4.58811e-08	-3.90006e-07		4.60043e-08	-3.90877e-07					4.77246e-08	-3.90218e-07		5.70378e-08	-3.88201e-07		4.74679e-08	-3.90686e-07		4.81236e-08	-3.90893e-07		5.10428e-08	-3.89429e-07		5.1938e-08	-3.90428e-07					4.70329e-08	-3.88709e-07		5.92491e-08	-3.91447e-07
5.46644e-08	-3.9121e-07		5.12416e-08	-3.91758e-07		5.42988e-08	-3.90258e-07		4.79666e-08	-3.90306e-07		4.80954e-08	-3.91278e-07					4.98939e-08	-3.9044e-07		5.96305e-08	-3.88436e-07		4.96255e-08	-3.91051e-07		5.0311e-08	-3.91464e-07		5.33629e-08	-3.89936e-07		5.42988e-08	-3.90841e-07					4.91708e-08	-3.89071e-07		6.19423e-08	-3.91356e-07
5.70411e-08	-3.91487e-07		5.34695e-08	-3.91856e-07		5.66596e-08	-3.90648e-07		5.00521e-08	-3.90601e-07		5.01865e-08	-3.91779e-07					5.20632e-08	-3.90825e-07		6.22231e-08	-3.88812e-07		5.17831e-08	-3.9129e-07		5.24985e-08	-3.9194e-07		5.56831e-08	-3.90328e-07		5.66596e-08	-3.91195e-07					5.13086e-08	-3.89467e-07		6.46354e-08	-3.91261e-07
5.94178e-08	-3.91633e-07		5.56974e-08	-3.92048e-07		5.90204e-08	-3.91034e-07		5.21377e-08	-3.90866e-07		5.22776e-08	-3.92271e-07					5.42325e-08	-3.91351e-07		6.48157e-08	-3.89311e-07		5.39407e-08	-3.9144e-07		5.46859e-08	-3.92271e-07		5.80032e-08	-3.90762e-07		5.90204e-08	-3.91539e-07					5.34465e-08	-3.89819e-07		6.73285e-08	-3.91245e-07
6.17945e-08	-3.91782e-07		5.79253e-08	-3.91724e-07		6.13812e-08	-3.91352e-07		5.42232e-08	-3.91206e-07		5.43687e-08	-3.9253e-07					5.64018e-08	-3.91892e-07		6.74083e-08	-3.89831e-07		5.60984e-08	-3.91482e-07		5.68734e-08	-3.9241e-07		6.03233e-08	-3.91158e-07		6.13812e-08	-3.91761e-07					5.55843e-08	-3.90163e-07		7.00217e-08	-3.91196e-07
6.41712e-08	-3.91765e-07		6.01532e-08	-3.91432e-07		6.3742e-08	-3.91474e-07		5.63087e-08	-3.91409e-07		5.64598e-08	-3.92835e-07					5.85711e-08	-3.92348e-07		7.0001e-08	-3.90312e-07		5.8256e-08	-3.91492e-07		5.90608e-08	-3.92376e-07		6.26435e-08	-3.91326e-07		6.3742e-08	-3.91874e-07					5.77222e-08	-3.90425e-07		7.27148e-08	-3.91176e-07
6.6548e-08	-3.91953e-07		6.23811e-08	-3.91208e-07		6.61029e-08	-3.91502e-07		5.83942e-08	-3.91519e-07		5.85509e-08	-3.92691e-07					6.07404e-08	-3.92659e-07		7.25936e-08	-3.90716e-07		6.04136e-08	-3.91468e-07		6.12482e-08	-3.92263e-07		6.49636e-08	-3.91381e-07		6.61029e-08	-3.9186e-07					5.98601e-08	-3.90424e-07		7.5408e-08	-3.9114e-07
6.89247e-08	-3.91676e-07		6.4609e-08	-3.91024e-07		6.84637e-08	-3.91452e-07		6.04797e-08	-3.91506e-07		6.0642e-08	-3.9265e-07					6.29097e-08	-3.92745e-07		7.51862e-08	-3.90864e-07		6.25713e-08	-3.91363e-07		6.34357e-08	-3.92054e-07		6.72837e-08	-3.91327e-07		6.84637e-08	-3.91552e-07					6.19979e-08	-3.90343e-07
7.13014e-08	-3.91754e-07		6.68369e-08	-3.908e-07		7.08245e-08	-3.91492e-07		6.25652e-08	-3.91546e-07		6.27332e-08	-3.92657e-07					6.5079e-08	-3.92732e-07		7.77789e-08	-3.90821e-07		6.47289e-08	-3.91261e-07		6.56231e-08	-3.91977e-07		6.96038e-08	-3.91335e-07		7.08245e-08	-3.91285e-07					6.41358e-08	-3.90217e-07
7.36781e-08	-3.9153e-07		6.90648e-08	-3.9075e-07		7.31853e-08	-3.91522e-07		6.46507e-08	-3.91508e-07		6.48243e-08	-3.92614e-07					6.72483e-08	-3.92765e-07		8.03715e-08	-3.90783e-07		6.68865e-08	-3.91178e-07		6.78105e-08	-3.91976e-07		7.1924e-08	-3.91341e-07		7.31853e-08	-3.91069e-07					6.62736e-08	-3.9029e-07
7.60548e-08	-3.91147e-07		7.12926e-08	-3.90819e-07		7.55461e-08	-3.91518e-07		6.67362e-08	-3.91608e-07		6.69154e-08	-3.92509e-07					6.94176e-08	-3.92695e-07		8.29641e-08	-3.90802e-07		6.90441e-08	-3.91113e-07		6.9998e-08	-3.91939e-07		7.42441e-08	-3.91327e-07		7.55461e-08	-3.90833e-07					6.84115e-08	-3.90469e-07
7.84315e-08	-3.90709e-07					7.79069e-08	-3.91592e-07		6.88217e-08	-3.91765e-07		6.90065e-08	-3.92472e-07					7.15869e-08	-3.92677e-07		8.55567e-08	-3.90885e-07		7.12018e-08	-3.91155e-07		7.21854e-08	-3.9189e-07		7.65642e-08	-3.91381e-07		7.79069e-08	-3.90761e-07					7.05494e-08	-3.90549e-07
						8.02677e-08	-3.91633e-07		7.09072e-08	-3.91695e-07		7.10976e-08	-3.92428e-07					7.37562e-08	-3.92671e-07		8.81494e-08	-3.9092e-07		7.33594e-08	-3.9114e-07		7.43728e-08	-3.91895e-07		7.88844e-08	-3.91418e-07		8.02677e-08	-3.90819e-07					7.26872e-08	-3.90604e-07
									7.29927e-08	-3.91602e-07		7.31887e-08	-3.92298e-07					7.59255e-08	-3.92606e-07		9.0742e-08	-3.90978e-07					7.65603e-08	-3.9194e-07		8.12045e-08	-3.91559e-07								7.48251e-08	-3.9082e-07
									7.50782e-08	-3.9138e-07		7.52798e-08	-3.92175e-07					7.80948e-08	-3.92444e-07		9.33346e-08	-3.91054e-07					7.87477e-08	-3.9197e-07		8.35246e-08	-3.91786e-07								7.69629e-08	-3.91018e-07
									7.71637e-08	-3.91169e-07		7.73709e-08	-3.92207e-07					8.02641e-08	-3.92289e-07		9.59273e-08	-3.91071e-07					8.09351e-08	-3.91941e-07		8.58447e-08	-3.92084e-07								7.91008e-08	-3.91063e-07
									7.92492e-08	-3.90921e-07		7.9462e-08	-3.92305e-07					8.24334e-08	-3.92256e-07		9.85199e-08	-3.91077e-07					8.31226e-08	-3.91903e-07											8.12387e-08	-3.91048e-07
									8.13347e-08	-3.90709e-07		8.15531e-08	-3.9227e-07					8.46027e-08	-3.92316e-07		1.01113e-07	-3.91019e-07																	8.33765e-08	-3.91109e-07
												8.36442e-08	-3.9212e-07					8.6772e-08	-3.92281e-07		1.03705e-07	-3.90888e-07																	8.55144e-08	-3.91033e-07
												8.57353e-08	-3.92043e-07					8.89413e-08	-3.9213e-07		1.06298e-07	-3.90783e-07
																		9.11106e-08	-3.92043e-07		1.0889e-07	-3.90724e-07
																					1.11483e-07	-3.90677e-07

## Sheet: WT-III
3 nm filaments-11																																		4 nm filaments-1
num	d(nm)		num	d(nm)		num	d(nm)		num	d(nm)		num	d(nm)		num	d(nm)		num	d(nm)		num	d(nm)		num	d(nm)		num	d(nm)		num	d(nm)			num	d(nm)
1	3.02		2	3		3	3.09		4	2.97		5	2.9		6	3.11		7	2.84		8	3.03		9	2.82		10	3.24		11	3.07			1	4.09
x (m)	y (m)		x (m)	y (m)		x (m)	y (m)		x (m)	y (m)		x (m)	y (m)		x (m)	y (m)		x (m)	y (m)		x (m)	y (m)		x (m)	y (m)		x (m)	y (m)		x (m)	y (m)			x (m)	y (m)
0	-2.12493e-08		0	-2.23453e-08		0	-2.33447e-08		0	-2.14928e-08		0	-2.08684e-08		0	-2.46051e-08		0	-2.2407e-08		0	-2.37793e-08		0	-2.38364e-08			3.24		0	-2.22883e-08			0	-2.35537e-08
1.04275e-08	-2.14684e-08		1.04275e-08	-2.23588e-08		1.08885e-08	-2.3839e-08		1.88257e-08	-2.12465e-08		1.30442e-08	-2.14158e-08		1.25404e-08	-2.48271e-08		1.04275e-08	-2.27441e-08		1.21672e-08	-2.3888e-08		1.14888e-08	-2.45969e-08		0	-2.19405e-08		1.18836e-08	-2.22723e-08			1.21672e-08	-2.43244e-08
2.08551e-08	-2.12171e-08		2.08551e-08	-2.22875e-08		2.17771e-08	-2.42279e-08		3.76514e-08	-1.99252e-08		2.60884e-08	-2.08715e-08		2.50808e-08	-2.41561e-08		2.08551e-08	-2.23314e-08		2.43344e-08	-2.33195e-08		2.29776e-08	-2.49526e-08		1.16632e-08	-2.2296e-08		2.37671e-08	-2.21358e-08			2.43344e-08	-2.48299e-08
3.12826e-08	-1.91959e-08		3.12826e-08	-2.17032e-08		3.26656e-08	-2.31417e-08		5.64771e-08	-1.86631e-08		3.91327e-08	-1.92887e-08		3.76212e-08	-2.27016e-08		3.12826e-08	-2.07216e-08		3.65016e-08	-2.27195e-08		3.44664e-08	-2.51946e-08		2.33264e-08	-2.21954e-08		3.56507e-08	-2.1731e-08			3.65016e-08	-2.44601e-08
4.17101e-08	-1.86186e-08		4.17101e-08	-2.02443e-08		4.35542e-08	-2.21789e-08		7.53028e-08	-1.96232e-08		5.21769e-08	-1.85179e-08		5.01616e-08	-2.24715e-08		4.17101e-08	-2.00305e-08		4.86689e-08	-2.13333e-08		4.59552e-08	-2.45186e-08		3.49896e-08	-2.20142e-08		4.75343e-08	-2.02037e-08			4.86689e-08	-2.36178e-08
5.21376e-08	-2.01241e-08		5.21376e-08	-1.94663e-08		5.44427e-08	-2.13464e-08		9.41285e-08	-2.13571e-08		6.52211e-08	-2.0495e-08		6.2702e-08	-2.41496e-08		5.21376e-08	-2.1512e-08		6.08361e-08	-2.08578e-08		5.7444e-08	-2.31826e-08		4.66528e-08	-2.14998e-08		5.94178e-08	-1.92423e-08			6.08361e-08	-2.16363e-08
6.25652e-08	-2.14489e-08		6.25652e-08	-2.15113e-08		6.53312e-08	-2.11351e-08		1.12954e-07	-2.16316e-08		7.82653e-08	-2.13059e-08		7.52424e-08	-2.53213e-08		6.25652e-08	-2.23286e-08		7.30033e-08	-2.18322e-08		6.89328e-08	-2.23719e-08		5.8316e-08	-1.97789e-08		7.13014e-08	-1.98747e-08			7.30033e-08	-2.09404e-08
7.29927e-08	-2.16363e-08		7.29927e-08	-2.25111e-08		7.62198e-08	-2.20103e-08		1.3178e-07	-2.15061e-08		9.13096e-08	-2.13378e-08		8.77828e-08	-2.55887e-08		7.29927e-08	-2.28716e-08		8.51705e-08	-2.29666e-08		8.04216e-08	-2.33683e-08		6.99793e-08	-1.86113e-08		8.3185e-08	-2.18424e-08			8.51705e-08	-2.17045e-08
8.34202e-08	-2.16316e-08		8.34202e-08	-2.19477e-08		8.71083e-08	-2.33353e-08					1.04354e-07	-2.13371e-08		1.00323e-07	-2.48053e-08		8.34202e-08	-2.28487e-08		9.73377e-08	-2.28849e-08		9.19104e-08	-2.42673e-08		8.16425e-08	-2.00283e-08		9.50685e-08	-2.23192e-08			9.73377e-08	-2.3741e-08
						9.79969e-08	-2.39678e-08								1.12864e-07	-2.38666e-08		9.38478e-08	-2.17942e-08		1.09505e-07	-2.22589e-08		1.03399e-07	-2.46342e-08		9.33057e-08	-2.18245e-08		1.06952e-07	-2.18681e-08			1.09505e-07	-2.50278e-08
						1.08885e-07	-2.40048e-08														1.21672e-07	-2.21817e-08		1.14888e-07	-2.48365e-08		1.04969e-07	-2.18524e-08		1.18836e-07	-2.20123e-08			1.21672e-07	-2.5003e-08
																								1.26377e-07	-2.50018e-08		1.16632e-07	-2.18391e-08		1.30719e-07	-2.19578e-08
																								1.37866e-07	-2.51187e-08		1.28295e-07	-2.20108e-08
																								1.49354e-07	-2.50025e-08		1.39959e-07	-2.19578e-08

## Sheet: WT-IV
3 nm filament-13																																								4 nm filament-1
num	d(nm)		num	d(nm)		num	d(nm)		num	d(nm)		num	d(nm)		num	d(nm)		num	d(nm)		num	d(nm)		num	d(nm)		num	d(nm)		num	d(nm)		num	d(nm)		num	d(nm)			num	d(nm)
1	2.95		2	3.15		3	3.1		4	2.91		5	3.26		6	2.87		7	3.03		8	2.91		9	2.92		10	3.16		11	3.27		12	2.88		13	2.94			1	4.24
x (m)	y (m)		x (m)	y (m)		x (m)	y (m)		x (m)	y (m)		x (m)	y (m)		x (m)	y (m)		x (m)	y (m)		x (m)	y (m)		x (m)	y (m)		x (m)	y (m)		x (m)	y (m)		x (m)	y (m)		x (m)	y (m)			x (m)	y (m)
0	-5.14433e-10		0	9.54316e-10		0	-1.76158e-10		0	-1.28125e-10		0	-1.46429e-10		0	-2.90385e-10		0	-1.28125e-10		0	-5.57066e-10		0	-3.57574e-10		0	-6.6089e-10		0	5.62977e-10		0	-1.28125e-10		0	-5.1341e-10			0	-1.50172e-09
4.05319e-09	-6.40573e-10		2.30555e-09	8.86424e-10		6.90915e-09	-7.64534e-10		3.25207e-09	-5.66617e-11		2.86973e-09	-1.54564e-10		2.53454e-09	-1.9104e-10		2.95132e-09	-6.71441e-11		2.30301e-09	-4.88496e-10		2.75889e-09	-3.1766e-10		2.91538e-09	-7.81439e-10		2.30122e-09	7.629e-10		3.8581e-09	-3.90087e-11		2.51129e-09	-4.91078e-10			2.37819e-09	-1.29433e-09
8.10638e-09	-7.76351e-10		4.61109e-09	7.24665e-10		1.38183e-08	-9.36725e-10		6.50415e-09	-1.78565e-10		5.73946e-09	-1.91534e-10		5.06908e-09	-2.01487e-10		5.90263e-09	-2.14398e-10		4.60601e-09	-3.76145e-10		5.51777e-09	-3.13239e-10		5.83077e-09	-9.09199e-10		4.60245e-09	8.8976e-10		7.71621e-09	-1.31248e-10		5.02258e-09	-4.26222e-10			4.75637e-09	-1.08372e-09
1.21596e-08	1.43531e-10		6.91664e-09	4.79585e-10		2.07275e-08	-1.05511e-09		9.75622e-09	-2.70991e-10		8.60919e-09	-2.31729e-10		7.60362e-09	-2.38184e-10		8.85395e-09	-3.06235e-10		6.90902e-09	-3.45374e-10		8.27666e-09	-3.23543e-10		8.74615e-09	-1.01081e-09		6.90367e-09	8.69818e-10		1.15743e-08	-2.08653e-10		7.53388e-09	-3.22969e-10			7.13456e-09	-9.06609e-10
1.62128e-08	1.25931e-09		9.22218e-09	1.95843e-10		2.76366e-08	-5.44224e-11		1.30083e-08	-2.55371e-10		1.14789e-08	-1.9358e-10		1.01382e-08	-2.09752e-10		1.18053e-08	-4.27867e-10		9.21202e-09	-3.0985e-10		1.10355e-08	-4.33074e-10		1.16615e-08	-1.19921e-09		9.2049e-09	7.53795e-10		1.54324e-08	-6.65285e-11		1.00452e-08	-1.8853e-10			9.51275e-09	-7.74275e-10
2.02659e-08	1.78801e-09		1.15277e-08	-1.33269e-10		3.45458e-08	1.58016e-09		1.62604e-08	4.4496e-11		1.43486e-08	-4.55039e-10		1.26727e-08	-2.21233e-10		1.47566e-08	-2.9301e-10		1.1515e-08	-2.52426e-10		1.37944e-08	-4.72798e-10		1.45769e-08	-1.23134e-09		1.15061e-08	5.47463e-10		1.92905e-08	7.18859e-10		1.25565e-08	-1.57433e-10			1.18909e-08	-7.9108e-10
2.43191e-08	2.17488e-09		1.38333e-08	-4.97738e-10		4.14549e-08	2.05449e-09		1.95124e-08	6.43644e-10		1.72184e-08	-9.8602e-10		1.52072e-08	-3.12969e-10		1.77079e-08	8.56543e-11		1.3818e-08	-2.29748e-10		1.65533e-08	-2.48605e-10		1.74923e-08	-1.08161e-09		1.38073e-08	2.72029e-10		2.31486e-08	1.6774e-09		1.50678e-08	-1.66043e-10			1.42691e-08	-9.17306e-10
2.83723e-08	1.87066e-09		1.61388e-08	-6.78557e-10		4.83641e-08	1.52173e-09		2.27645e-08	1.36222e-09		2.00881e-08	-1.36426e-09		1.77418e-08	-4.58931e-10		2.06592e-08	5.991e-10		1.6121e-08	-4.20272e-10		1.93122e-08	2.81046e-10		2.04077e-08	-9.76717e-10		1.61086e-08	-1.45833e-11		2.70067e-08	2.21523e-09		1.7579e-08	-1.46482e-10			1.66473e-08	-1.04977e-09
3.24255e-08	1.48415e-09		1.84444e-08	-5.88714e-10		5.52732e-08	6.02773e-11		2.60166e-08	1.94426e-09		2.29578e-08	-1.04478e-09		2.02763e-08	-5.21538e-10		2.36105e-08	1.11747e-09		1.8424e-08	-6.9684e-10		2.20711e-08	9.83019e-10		2.33231e-08	-7.9629e-10		1.84098e-08	-2.88649e-10		3.08648e-08	2.33896e-09		2.00903e-08	5.52034e-11			1.90255e-08	-1.12335e-09
3.64787e-08	4.95308e-10		2.07499e-08	-3.38918e-10		6.21824e-08	-4.88409e-10		2.92687e-08	2.19313e-09		2.58276e-08	-2.62148e-10		2.28108e-08	-2.21433e-10		2.65618e-08	1.54417e-09		2.07271e-08	-9.02775e-10		2.483e-08	1.68575e-09		2.62384e-08	-4.01898e-10		2.0711e-08	-5.19504e-10		3.47229e-08	2.23669e-09		2.26016e-08	4.50446e-10			2.14037e-08	-1.1965e-09
4.05319e-08	-3.75467e-10		2.30555e-08	1.5594e-10		6.90915e-08	-3.34058e-10		3.25207e-08	2.12179e-09		2.86973e-08	4.45993e-10		2.53454e-08	3.43363e-10		2.95132e-08	1.9053e-09		2.30301e-08	-1.04042e-09		2.75889e-08	2.09535e-09		2.91538e-08	3.35431e-10		2.30122e-08	-5.99034e-10		3.8581e-08	1.85193e-09		2.51129e-08	9.90128e-10			2.37819e-08	-1.03556e-09
4.45851e-08	-6.28524e-10		2.5361e-08	8.2596e-10		7.60007e-08	-3.44812e-10		3.57728e-08	1.92633e-09		3.1567e-08	9.37568e-10		2.78799e-08	1.00772e-09		3.24645e-08	2.16775e-09		2.53331e-08	-1.15704e-09		3.03478e-08	2.35091e-09		3.20692e-08	1.09558e-09		2.53135e-08	-5.19816e-10		4.24392e-08	1.18514e-09		2.76242e-08	1.46227e-09			2.61601e-08	-4.38831e-10
4.86383e-08	-7.22326e-10		2.76665e-08	1.42542e-09					3.90249e-08	1.56776e-09		3.44367e-08	1.13366e-09		3.04145e-08	1.59913e-09		3.54158e-08	2.04616e-09		2.76361e-08	-1.17668e-09		3.31066e-08	2.44845e-09		3.49846e-08	1.63332e-09		2.76147e-08	-3.64202e-10		4.62973e-08	1.95449e-10		3.01355e-08	1.79795e-09			2.85382e-08	6.891e-10
5.26914e-08	-5.24334e-10		2.99721e-08	1.89067e-09					4.22769e-08	9.93455e-10		3.73065e-08	1.10564e-09		3.2949e-08	1.92957e-09		3.83671e-08	1.82567e-09		2.99391e-08	-1.04096e-09		3.58655e-08	2.31559e-09		3.79e-08	1.86944e-09		2.99159e-08	9.71574e-12		5.01554e-08	-3.3766e-10		3.26468e-08	1.9915e-09			3.09164e-08	1.5562e-09
5.67446e-08	-3.66754e-10		3.22776e-08	2.21099e-09					4.5529e-08	2.52192e-10		4.01762e-08	8.21771e-10		3.54835e-08	2.15341e-09		4.13184e-08	1.48819e-09		3.22421e-08	-7.042e-10		3.86244e-08	2.04344e-09		4.08154e-08	1.93002e-09		3.22171e-08	5.90434e-10		5.40135e-08	-5.66546e-10		3.51581e-08	2.04089e-09			3.32946e-08	2.18308e-09
			3.45832e-08	2.35624e-09					4.87811e-08	-2.67191e-10		4.30459e-08	2.45258e-10		3.80181e-08	2.31373e-09		4.42697e-08	8.49185e-10		3.45451e-08	-9.92026e-11		4.13833e-08	1.62043e-09		4.37307e-08	1.78258e-09		3.45184e-08	1.19334e-09		5.78716e-08	-3.4119e-10		3.76694e-08	1.96192e-09			3.56728e-08	2.65411e-09
			3.68887e-08	2.3015e-09					5.20332e-08	-5.46088e-10		4.59157e-08	-4.64297e-10		4.05526e-08	2.35032e-09		4.72211e-08	1.42902e-10		3.68481e-08	5.4667e-10		4.41422e-08	1.11122e-09		4.66461e-08	1.42777e-09		3.68196e-08	1.69966e-09		6.17297e-08	-3.17284e-10		4.01807e-08	1.71171e-09			3.8051e-08	2.93155e-09
			3.91943e-08	2.02162e-09					5.52852e-08	-7.21149e-10		4.87854e-08	-1.27037e-09		4.30871e-08	2.11518e-09		5.01724e-08	-3.70028e-10		3.91511e-08	1.05315e-09		4.69011e-08	5.63094e-10		4.95615e-08	8.83222e-10		3.91208e-08	2.07804e-09		6.55878e-08	-2.43719e-10		4.2692e-08	1.26095e-09			4.04292e-08	3.05188e-09
			4.14998e-08	1.4791e-09					5.85373e-08	-6.2128e-10		5.16551e-08	-1.98048e-09		4.56217e-08	1.66614e-09		5.31237e-08	-6.83863e-10		4.14541e-08	1.32016e-09		4.966e-08	1.99122e-10		5.24769e-08	2.26521e-10		4.1422e-08	2.34729e-09		6.94459e-08	-2.7999e-10		4.52033e-08	7.36425e-10			4.28074e-08	2.96102e-09
			4.38054e-08	7.35326e-10					6.17894e-08	-4.69591e-10		5.45249e-08	-2.12937e-09		4.81562e-08	1.24843e-09		5.6075e-08	-8.12406e-10		4.37571e-08	1.41752e-09		5.24189e-08	1.90962e-11		5.53923e-08	-2.71508e-10		4.37233e-08	2.37372e-09		7.3304e-08	-4.718e-10		4.77146e-08	1.54125e-10			4.51855e-08	2.7454e-09
			4.61109e-08	4.84969e-11					6.50415e-08	-3.66754e-10		5.73946e-08	-2.08172e-09		5.06908e-08	8.22567e-10		5.90263e-08	-8.64256e-10		4.60601e-08	1.27113e-09		5.51777e-08	-1.72466e-10		5.83076e-08	-7.11986e-10		4.60245e-08	2.19251e-09					5.02258e-08	-3.84587e-10			4.75637e-08	2.35929e-09
			4.84164e-08	-5.20527e-10								6.02643e-08	-2.09221e-09		5.32253e-08	4.23158e-10		6.19776e-08	-7.63956e-10		4.83631e-08	9.22138e-10		5.79366e-08	-3.46631e-10		6.1223e-08	-1.08972e-09		4.83257e-08	1.8641e-09					5.27371e-08	-7.27308e-10			4.99419e-08	1.77256e-09
			5.0722e-08	-8.42185e-10								6.3134e-08	-2.0527e-09		5.57598e-08	1.29413e-10		6.4929e-08	-1.02312e-09		5.06661e-08	4.17993e-10		6.06955e-08	-4.68008e-10		6.41384e-08	-1.17139e-09		5.06269e-08	1.3194e-09					5.52484e-08	-8.38154e-10			5.23201e-08	1.20312e-09
			5.30275e-08	-8.01488e-10								6.60038e-08	-1.94926e-09		5.82944e-08	-6.10623e-11		6.78803e-08	-1.1258e-09		5.29692e-08	-2.53265e-10		6.34544e-08	-4.37893e-10		6.70538e-08	-1.19206e-09		5.29282e-08	6.00873e-10					5.77597e-08	-8.9616e-10			5.46983e-08	5.57184e-10
			5.53331e-08	-8.58404e-10								6.88735e-08	-1.70562e-09		6.08289e-08	-2.3465e-10		7.08316e-08	-1.05717e-09		5.52722e-08	-9.40762e-10		6.62133e-08	-3.41079e-10					5.52294e-08	-1.32501e-10					6.0271e-08	-8.80865e-10			5.70765e-08	-1.73871e-10
			5.76386e-08	-7.46856e-10											6.33635e-08	-4.11648e-10		7.37829e-08	-8.65649e-10		5.75752e-08	-1.34703e-09		6.89722e-08	-2.26259e-10					5.75306e-08	-6.55672e-10					6.27823e-08	-8.60949e-10			5.94547e-08	-6.90735e-10
			5.99442e-08	-6.93192e-10											6.5898e-08	-4.87224e-10		7.67342e-08	-6.14449e-10		5.98782e-08	-1.49731e-09		7.17311e-08	-2.59288e-10					5.98318e-08	-8.72861e-10					6.52936e-08	-8.0522e-10			6.18329e-08	-8.076e-10
			6.22497e-08	-7.04634e-10											6.84325e-08	-4.7871e-10					6.21812e-08	-1.4917e-09		7.449e-08	-4.718e-10					6.21331e-08	-9.0008e-10					6.78049e-08	-7.5611e-10			6.4211e-08	-8.13881e-10
			6.45553e-08	-7.71831e-10											7.09671e-08	-4.33033e-10					6.44842e-08	-1.44995e-09								6.44343e-08	-8.63326e-10									6.65892e-08	-8.61666e-10
			6.68608e-08	-8.19781e-10											7.35016e-08	-3.38863e-10					6.67872e-08	-1.27192e-09								6.67355e-08	-8.19349e-10									6.89674e-08	-9.29312e-10
			6.91664e-08	-7.75884e-10											7.60362e-08	-2.23746e-10					6.90902e-08	-1.06934e-09								6.90367e-08	-7.16206e-10									7.13456e-08	-1.01198e-09
															7.85707e-08	-2.58015e-10					7.13932e-08	-9.25362e-10								7.13379e-08	-6.39978e-10									7.37238e-08	-9.59274e-10
															8.11052e-08	-4.718e-10					7.36962e-08	-8.7274e-10								7.36392e-08	-5.56769e-10									7.6102e-08	-9.36808e-10
																					7.59992e-08	-8.93417e-10								7.59404e-08	-4.85942e-10									7.84802e-08	-9.21005e-10
																					7.83022e-08	-8.70756e-10								7.82416e-08	-4.60717e-10									8.08583e-08	-9.32627e-10
																														8.05428e-08	-4.42314e-10									8.32365e-08	-8.30849e-10
																														8.2844e-08	-4.32846e-10									8.56147e-08	-6.31179e-10
																														8.51453e-08	-4.1533e-10									8.79929e-08	-4.00542e-10
																														8.74465e-08	-3.87672e-10									9.03711e-08	-1.97983e-10
																																								9.27493e-08	-5.03684e-11
																																								9.51275e-08	5.9975e-11
																																								9.75057e-08	7.34805e-11
																																								9.98838e-08	4.91127e-11
																																								1.02262e-07	8.59498e-11
																																								1.0464e-07	1.84258e-10

## Sheet: WT-V
3 nm filament-15																																														4 nm filament-2
num	d(nm)		num	d(nm)		num	d(nm)		num	d(nm)		num	d(nm)		num	d(nm)		num	d(nm)		num	d(nm)		num	d(nm)		num	d(nm)		num	d(nm)		num	d(nm)		num	d(nm)		num	d(nm)		num	d(nm)			num	d(nm)		num
1	3.14		2	3.08		3	2.8		4	3.15		5	3.02		6	2.85		7	3.01		8	2.83		9	3.15		10	3.11		11	2.99		12	3.03		13	2.98		14	3.11		15	3.09			1	4.36		2
x (m)	y (m)		x (m)	y (m)		x (m)	y (m)		x (m)	y (m)		x (m)	y (m)		x (m)	y (m)		x (m)	y (m)		x (m)	y (m)		x (m)	y (m)		x (m)	y (m)		x (m)	y (m)		x (m)	y (m)		x (m)	y (m)		x (m)	y (m)		x (m)	y (m)			x (m)	y (m)		x (m)
0	-1.20713e-09		0	-1.81663e-09		0	-7.48855e-10		0	-4.3093e-10		0	-1.05157e-09		0	-1.05157e-09		0	5.62181e-11		0	-1.02787e-10		0	5.58373e-10		0	-2.02647e-11		0	1.4208e-10		0	-2.30074e-10		0	-8.22439e-10		0	-1.38783e-10		0	-1.19383e-09			0	-7.25407e-10		0
6.92763e-09	-1.1003e-09		2.5839e-09	-1.64918e-09		6.90433e-09	-1.07961e-09		2.69792e-09	-4.61539e-10		2.82409e-09	-1.04078e-09		3.08009e-09	-1.02848e-09		2.59216e-09	8.52005e-11		2.56591e-09	-4.90748e-12		2.45068e-09	4.95238e-10		2.5969e-09	-1.2497e-10		2.47614e-09	1.94845e-10		2.30635e-09	-1.1418e-10		6.4269e-09	-7.50236e-10		2.6334e-09	-2.07951e-10		6.95276e-09	-1.32506e-09			5.66638e-09	-1.05343e-09		4.52665e-09
1.38553e-08	-1.37447e-09		5.16781e-09	-1.52805e-09		1.38087e-08	-1.34079e-09		5.39583e-09	-3.72512e-10		5.64819e-09	-9.71071e-10		6.16017e-09	-9.31416e-10		5.18432e-09	1.07761e-11		5.13181e-09	-2.45043e-11		4.90137e-09	3.75636e-10		5.1938e-09	-2.9846e-10		4.95227e-09	3.69027e-10		4.6127e-09	-1.12555e-10		1.28538e-08	-4.35472e-10		5.26681e-09	-1.99201e-10		1.39055e-08	-1.13546e-09			1.13328e-08	-1.5765e-09		9.05331e-09
2.07829e-08	-1.38022e-09		7.75171e-09	-1.48984e-09		2.0713e-08	-1.13403e-09		8.09375e-09	-3.30701e-10		8.47228e-09	-8.50291e-10		9.24026e-09	-7.8479e-10		7.77648e-09	-5.21126e-11		7.69772e-09	-1.09026e-10		7.35205e-09	1.13097e-10		7.79069e-09	-3.5533e-10		7.42841e-09	4.14335e-10		6.91905e-09	-1.54257e-10		1.92807e-08	-1.44045e-10		7.90021e-09	-1.27866e-10		2.08583e-08	-4.74363e-10			1.69991e-08	-2.05974e-09		1.358e-08
2.77105e-08	-5.33155e-10		1.03356e-08	-1.51035e-09		2.76173e-08	1.13512e-10		1.07917e-08	-3.41911e-10		1.12964e-08	-9.17305e-10		1.23203e-08	-8.69232e-10		1.03686e-08	-7.72644e-11		1.02636e-08	-1.85589e-10		9.80274e-09	-1.03867e-10		1.03876e-08	-3.2155e-10		9.90455e-09	3.82838e-10		9.2254e-09	-1.75231e-10		2.57076e-08	1.04277e-09		1.05336e-08	-6.52847e-11		2.78111e-08	1.12681e-09			2.26655e-08	-2.27317e-09		1.81066e-08
3.46381e-08	1.22708e-09		1.29195e-08	-1.62411e-09		3.45217e-08	1.40898e-09		1.34896e-08	-2.32092e-10		1.41205e-08	-1.00771e-09		1.54004e-08	-9.0303e-10		1.29608e-08	-1.42904e-10		1.28295e-08	-2.45431e-10		1.22534e-08	-2.49919e-10		1.29845e-08	-2.45809e-10		1.23807e-08	3.91291e-10		1.15317e-08	-1.87607e-10		3.21345e-08	1.86417e-09		1.3167e-08	5.95826e-11		3.47638e-08	1.57282e-09			2.83319e-08	-1.62064e-09		2.26333e-08
4.15658e-08	1.67203e-09		1.55034e-08	-1.90854e-09		4.1426e-08	1.16142e-09		1.61875e-08	-5.37939e-11		1.69446e-08	-9.66016e-10		1.84805e-08	-8.29249e-10		1.5553e-08	-2.08733e-10		1.53954e-08	-2.88097e-10		1.47041e-08	-4.08519e-10		1.55814e-08	-1.52685e-10		1.48568e-08	2.6903e-10		1.38381e-08	-2.20994e-10		3.85614e-08	2.00485e-09		1.58004e-08	2.15106e-10		4.17166e-08	1.16153e-09			3.39983e-08	-5.22333e-10		2.71599e-08
4.84934e-08	1.06724e-09		1.80873e-08	-2.03486e-09		4.83303e-08	1.68086e-10		1.88854e-08	1.97199e-10		1.97686e-08	-9.22685e-10		2.15606e-08	-8.13274e-10		1.81451e-08	-2.24311e-10		1.79613e-08	-3.47294e-10		1.71548e-08	-5.14355e-10		1.81783e-08	4.1392e-11		1.7333e-08	2.57839e-11		1.61444e-08	-3.26166e-10		4.49883e-08	1.34399e-09		1.84338e-08	3.78551e-10		4.86693e-08	1.04424e-10			3.96647e-08	9.14627e-10		3.16866e-08
5.5421e-08	-7.48262e-11		2.06712e-08	-2.02428e-09		5.52347e-08	-9.53037e-10		2.15833e-08	5.20855e-10		2.25927e-08	-1.00845e-09		2.46407e-08	-1.09086e-09		2.07373e-08	-1.23271e-10		2.05272e-08	-3.03875e-10		1.96055e-08	-5.67951e-10		2.07752e-08	2.13435e-10		1.98091e-08	-1.84293e-10		1.84508e-08	-3.39398e-10		5.14152e-08	1.90974e-11		2.10672e-08	4.69541e-10		5.56221e-08	-9.4669e-10			4.5331e-08	2.01519e-09		3.62132e-08
6.23487e-08	-1.02337e-09		2.32551e-08	-1.92136e-09		6.2139e-08	-1.20939e-09		2.42812e-08	9.0518e-10		2.54168e-08	-1.04156e-09		2.77208e-08	-8.57105e-10		2.33294e-08	-1.76199e-10		2.30932e-08	-1.25325e-10		2.20562e-08	-6.5706e-10		2.33721e-08	4.34326e-10		2.22852e-08	-1.82708e-10		2.07571e-08	-2.8332e-10		5.78421e-08	-9.8451e-10		2.37006e-08	5.08768e-10		6.25749e-08	-1.34202e-09			5.09974e-08	2.09086e-09		4.07399e-08
6.92763e-08	-1.33684e-09		2.5839e-08	-1.70414e-09		6.90433e-08	-1.37406e-09		2.69792e-08	1.32968e-09		2.82409e-08	-8.89823e-10		3.08009e-08	-5.3207e-10		2.59216e-08	-2.02064e-10		2.56591e-08	-1.25728e-10		2.45068e-08	-7.11175e-10		2.5969e-08	5.28773e-10		2.47614e-08	-1.57631e-10		2.30635e-08	-2.18001e-10		6.4269e-08	-9.55817e-10		2.6334e-08	7.07704e-10		6.95276e-08	-1.522e-09			5.66638e-08	1.95576e-09		4.52665e-08
7.62039e-08	-1.47235e-09		2.84229e-08	-1.38099e-09		7.59477e-08	-1.32601e-09		2.96771e-08	1.84039e-09		3.1065e-08	-5.70709e-10		3.38809e-08	6.23279e-11		2.85138e-08	-5.38108e-11		2.8225e-08	-1.11053e-10		2.69575e-08	-6.8977e-10		2.85659e-08	5.5365e-10		2.72375e-08	-1.47738e-10		2.53699e-08	-2.14548e-10		7.06959e-08	-8.28615e-10		2.89674e-08	9.70557e-10		7.64804e-08	-6.70252e-10			6.23302e-08	7.86628e-10		4.97932e-08
8.31315e-08	-6.54426e-10		3.10069e-08	-8.53176e-10		8.2852e-08	-6.10299e-10		3.2375e-08	2.17757e-09		3.38891e-08	-2.13004e-10		3.6961e-08	6.01692e-10		3.11059e-08	2.61443e-10		3.07909e-08	3.99467e-11		2.94082e-08	-3.63178e-10		3.11628e-08	7.92478e-10		2.97136e-08	-1.79379e-10		2.76762e-08	-1.18602e-10		7.71228e-08	-6.28497e-10		3.16008e-08	1.26416e-09		8.34332e-08	-4.70043e-10			6.79966e-08	4.06111e-11		5.43199e-08
9.00592e-08	-4.64151e-10		3.35908e-08	-1.5402e-10		8.97563e-08	-4.55365e-10		3.50729e-08	2.38181e-09		3.67132e-08	2.66127e-10		4.00411e-08	1.02506e-09		3.36981e-08	6.73061e-10		3.33568e-08	5.04997e-10		3.18589e-08	-3.88164e-10		3.37597e-08	1.10605e-09		3.21898e-08	-1.46676e-10		2.99826e-08	1.81901e-10		8.35497e-08	-7.87423e-10		3.42342e-08	1.69143e-09		9.03859e-08	-2.10406e-10			7.36629e-08	-4.41836e-10		5.88465e-08
9.69868e-08	-2.10406e-10		3.61747e-08	3.70968e-10		9.66607e-08	-2.10406e-10		3.77708e-08	2.51773e-09		3.95373e-08	7.22324e-10		4.31212e-08	1.32414e-09		3.62902e-08	1.10765e-09		3.59227e-08	1.2092e-09		3.43096e-08	-5.42784e-10		3.63566e-08	1.40302e-09		3.46659e-08	8.08244e-11		3.22889e-08	7.49515e-10					3.68676e-08	2.06632e-09						7.93293e-08	-1.07248e-09		6.33732e-08
			3.87586e-08	7.59617e-10					4.04687e-08	2.49691e-09		4.23614e-08	1.11875e-09		4.62013e-08	1.60189e-09		3.88824e-08	1.52905e-09		3.84886e-08	1.96255e-09		3.67603e-08	-1.62679e-11		3.89535e-08	1.78494e-09		3.71421e-08	5.87775e-10		3.45953e-08	1.45753e-09					3.9501e-08	2.36658e-09						8.49957e-08	-1.97095e-09		6.78998e-08
			4.13425e-08	9.789e-10					4.31667e-08	2.21923e-09		4.51855e-08	1.49744e-09		4.92814e-08	1.76795e-09		4.14746e-08	1.91584e-09		4.10545e-08	2.41875e-09		3.9211e-08	6.16922e-10		4.15504e-08	2.12431e-09		3.96182e-08	1.35103e-09		3.69016e-08	2.08686e-09					4.21344e-08	2.62742e-09						9.06621e-08	-2.1102e-09		7.24265e-08
			4.39264e-08	9.80755e-10					4.58646e-08	1.82769e-09		4.80096e-08	1.80775e-09		5.23615e-08	1.62411e-09		4.40667e-08	2.22378e-09		4.36204e-08	2.70546e-09		4.16616e-08	1.28785e-09		4.41473e-08	2.43853e-09		4.20943e-08	2.04314e-09		3.9208e-08	2.52044e-09					4.47678e-08	2.60738e-09						9.63285e-08	-1.75996e-09		7.69531e-08
			4.65103e-08	7.7449e-10					4.85625e-08	1.29751e-09		5.08337e-08	1.97963e-09		5.54415e-08	1.23869e-09		4.66589e-08	2.32182e-09		4.61863e-08	2.58898e-09		4.41123e-08	1.87617e-09		4.67442e-08	2.61748e-09		4.45705e-08	2.52487e-09		4.15143e-08	2.69718e-09					4.74013e-08	2.53441e-09						1.01995e-07	-1.45078e-09		8.14798e-08
			4.90942e-08	4.01409e-10					5.12604e-08	7.22602e-10		5.36578e-08	1.90362e-09		5.85216e-08	6.86309e-10		4.9251e-08	2.33199e-09		4.87522e-08	2.42615e-09		4.6563e-08	2.38408e-09		4.93411e-08	2.57965e-09		4.70466e-08	2.7031e-09		4.38207e-08	2.57966e-09					5.00347e-08	2.31137e-09						1.07661e-07	-1.38479e-09		8.60064e-08
			5.16781e-08	-1.16494e-10					5.39583e-08	1.48834e-10		5.64818e-08	1.56278e-09		6.16017e-08	1.14763e-10		5.18432e-08	2.25832e-09		5.13181e-08	2.15939e-09		4.90137e-08	2.61687e-09		5.1938e-08	2.49184e-09		4.95228e-08	2.56825e-09		4.6127e-08	2.28857e-09					5.26681e-08	1.95077e-09									9.05331e-08
			5.4262e-08	-6.88542e-10					5.66562e-08	-2.62046e-10		5.93059e-08	9.65272e-10		6.46818e-08	-3.19674e-10		5.44354e-08	2.06453e-09		5.3884e-08	1.86665e-09		5.14644e-08	2.57576e-09		5.45349e-08	2.23477e-09		5.19989e-08	2.23137e-09		4.84334e-08	1.96082e-09					5.53015e-08	1.54444e-09									9.50597e-08
			5.68459e-08	-1.38116e-09					5.93542e-08	-4.42259e-10		6.213e-08	3.22263e-10		6.77619e-08	-5.34127e-10		5.70275e-08	1.76297e-09		5.64499e-08	1.42945e-09		5.39151e-08	2.4136e-09		5.71318e-08	1.84602e-09		5.4475e-08	1.89221e-09		5.07397e-08	1.51406e-09					5.79349e-08	1.088e-09									9.95864e-08
			5.94298e-08	-1.99782e-09					6.20521e-08	-6.00506e-10		6.49541e-08	-3.22042e-10		7.0842e-08	-5.73748e-10		5.96197e-08	1.37727e-09		5.90158e-08	1.13914e-09		5.63657e-08	2.11489e-09		5.97286e-08	1.42442e-09		5.69512e-08	1.46145e-09		5.30461e-08	9.3761e-10					6.05683e-08	6.13481e-10									1.04113e-07
			6.20137e-08	-2.10484e-09					6.475e-08	-6.15349e-10		6.77782e-08	-8.62093e-10		7.39221e-08	-5.87496e-10		6.22118e-08	8.82136e-10		6.15817e-08	8.30894e-10		5.88164e-08	1.71997e-09		6.23255e-08	9.69893e-10		5.94273e-08	8.85829e-10		5.53524e-08	4.31602e-10					6.32017e-08	2.01439e-10									1.0864e-07
			6.45976e-08	-2.05508e-09					6.74479e-08	-6.41869e-10		7.06023e-08	-8.01987e-10		7.70022e-08	-6.10808e-10		6.4804e-08	4.0697e-10		6.41476e-08	5.73455e-10		6.12671e-08	1.2754e-09		6.49224e-08	5.10344e-10		6.19034e-08	3.90255e-10		5.76588e-08	1.52679e-10					6.58351e-08	-1.40643e-10									1.13166e-07
			6.71815e-08	-2.11247e-09					7.01458e-08	-6.42546e-10		7.34264e-08	-6.30772e-10		8.00823e-08	-6.24817e-10		6.73962e-08	8.20819e-12		6.67135e-08	4.07866e-10		6.37178e-08	7.97151e-10		6.75193e-08	1.14616e-10		6.43796e-08	8.04411e-11		5.99651e-08	-4.43653e-11					6.84685e-08	-4.04444e-10
			6.97654e-08	-2.08848e-09					7.28437e-08	-7.35228e-10		7.62505e-08	-4.39184e-10		8.31623e-08	-5.91349e-10		6.99883e-08	-2.65219e-10		6.92795e-08	3.73973e-10		6.61685e-08	3.73117e-10		7.01162e-08	-2.08941e-10		6.68557e-08	-9.20879e-11		6.22715e-08	-1.76947e-10					7.11019e-08	-4.59988e-10
			7.23493e-08	-2.01615e-09					7.55417e-08	-6.81222e-10		7.90746e-08	-3.05874e-10		8.62424e-08	-6.88642e-10		7.25805e-08	-4.70581e-10		7.18454e-08	3.04619e-10		6.86192e-08	8.1485e-11		7.27131e-08	-4.57964e-10		6.93318e-08	-2.11013e-10		6.45778e-08	-2.09425e-10					7.37353e-08	-4.80483e-10
			7.49332e-08	-1.98068e-09					7.82396e-08	-7.14615e-10		8.18987e-08	-3.62038e-10		8.93225e-08	-8.15362e-10		7.51726e-08	-6.50913e-10		7.44113e-08	2.63564e-10		7.10698e-08	-8.8658e-11		7.531e-08	-4.86705e-10		7.1808e-08	-2.94417e-10		6.68842e-08	-1.87754e-10					7.63687e-08	-5.87468e-10
									8.09375e-08	-6.50765e-10		8.47228e-08	-4.99998e-10					7.77648e-08	-6.84196e-10		7.69772e-08	2.62588e-10		7.35205e-08	-2.12651e-10		7.79069e-08	-5.07359e-10		7.42841e-08	-2.37601e-10								7.90021e-08	-5.98813e-10
									8.36354e-08	-5.82791e-10		8.75469e-08	-6.58393e-10					8.03569e-08	-6.77796e-10		7.95431e-08	2.1051e-10		7.59712e-08	-2.37893e-10		8.05038e-08	-6.05762e-10		7.67603e-08	-2.77171e-10								8.16355e-08	-5.13877e-10
									8.63333e-08	-4.61844e-10		9.0371e-08	-8.06625e-10					8.29491e-08	-7.19257e-10		8.2109e-08	2.53976e-10		7.84219e-08	-1.87754e-10		8.31007e-08	-6.09704e-10		7.92364e-08	-2.30137e-10								8.42689e-08	-4.31442e-10
									8.90312e-08	-3.79538e-10								8.55413e-08	-6.86714e-10		8.46749e-08	4.18794e-10					8.56976e-08	-5.19736e-10		8.17125e-08	-8.43733e-11
									9.17292e-08	-3.36257e-10								8.81334e-08	-6.54221e-10								8.82945e-08	-4.31442e-10		8.41887e-08	-5.60392e-11
																		9.07256e-08	-6.63274e-10											8.66648e-08	-1.17415e-10
																		9.33177e-08	-6.21912e-10											8.91409e-08	-1.5485e-10
																		9.59099e-08	-5.6749e-10											9.16171e-08	-1.12266e-10
																		9.85021e-08	-4.4822e-10
																		1.01094e-07	-3.73477e-10
																		1.03686e-07	-3.36257e-10
[truncated: 1 more columns]

## Sheet: WT-VI
3 nnm filament-20
num	d(nm)		num	d(nm)		num	d(nm)		num	d(nm)		num	d(nm)		num	d(nm)		num	d(nm)		num	d(nm)		num	d(nm)		num	d(nm)		num	d(nm)		num	d(nm)		num	d(nm)		num	d(nm)		num	d(nm)		num	d(nm)		num	d(nm)
1	2.91		2	2.86		3	2.8		4	2.92		5	2.86		6	2.93		7	3.23		8	3		9	2.8		10	3.11		11	3.06		12	3.27		13	2.92		14	3.04		15	2.93		16	2.86		17	2.95
x (m)	y (m)		x (m)	y (m)		x (m)	y (m)		x (m)	y (m)		x (m)	y (m)		x (m)	y (m)		x (m)	y (m)		x (m)	y (m)		x (m)	y (m)		x (m)	y (m)		x (m)	y (m)		x (m)	y (m)		x (m)	y (m)		x (m)	y (m)		x (m)	y (m)		x (m)	y (m)		x (m)	y (m)
0	-2.83677e-10		0	-9.12365e-10		0	-2.27544e-10		0	-1.94504e-10		0	-1.28466e-10		0	-4.15668e-10		0	-6.92253e-10		0	-5.32211e-10		0	-1.66366e-10		0	-7.26956e-10		0	-6.76621e-10		0	-5.73806e-10		0	-7.84226e-10		0	-6.76621e-10		0	-5.13722e-10		0	-8.34774e-10		0	-2.79479e-10
3.759e-09	-1.87978e-10		3.45568e-09	-9.57479e-10		3.51224e-09	-1.99782e-10		3.61405e-09	-2.87355e-10		3.57405e-09	-1.78483e-10		3.75919e-09	-3.69846e-10		3.6608e-09	-6.44481e-10		3.34449e-09	-4.86914e-10		3.42298e-09	-1.74874e-10		3.6643e-09	-6.22657e-10		3.33197e-09	-6.50481e-10		3.32974e-09	-5.92053e-10		4.20307e-09	-6.91753e-10		3.33394e-09	-6.46563e-10		3.43097e-09	-4.85784e-10		3.40371e-09	-8.04506e-10		3.46164e-09	-3.19848e-10
7.518e-09	-2.16548e-10		6.91137e-09	-9.7895e-10		7.02449e-09	-2.0144e-10		7.2281e-09	-3.13952e-10		7.14811e-09	-1.92292e-10		7.51839e-09	-4.28578e-10		7.32159e-09	-6.56408e-10		6.68898e-09	-3.77358e-10		6.84597e-09	-1.69032e-10		7.3286e-09	-5.32573e-10		6.66394e-09	-5.95795e-10		6.65948e-09	-6.04287e-10		8.40615e-09	-5.73181e-10		6.66788e-09	-5.98495e-10		6.86194e-09	-4.36019e-10		6.80741e-09	-7.70957e-10		6.92327e-09	-2.7907e-10
1.1277e-08	-3.06437e-10		1.0367e-08	-9.71022e-10		1.05367e-08	-1.89499e-10		1.08422e-08	-2.86437e-10		1.07222e-08	-2.13003e-10		1.12776e-08	-4.67414e-10		1.09824e-08	-8.06382e-10		1.00335e-08	-2.90314e-10		1.0269e-08	-1.95001e-10		1.09929e-08	-2.74239e-10		9.99591e-09	-4.56342e-10		9.98922e-09	-6.34012e-10		1.26092e-08	-4.74964e-10		1.00018e-08	-4.80998e-10		1.02929e-08	-3.63117e-10		1.02111e-08	-7.40588e-10		1.03849e-08	-1.69442e-10
1.5036e-08	-3.10344e-10		1.38227e-08	-9.92621e-10		1.4049e-08	-1.7434e-10		1.44562e-08	-2.69904e-10		1.42962e-08	-2.44408e-10		1.50368e-08	-4.20031e-10		1.46432e-08	-8.94581e-10		1.3378e-08	-2.37484e-10		1.36919e-08	-1.94863e-10		1.46572e-08	-3.53971e-10		1.33279e-08	-3.01311e-10		1.3319e-08	-6.37948e-10		1.68123e-08	-4.71521e-10		1.33358e-08	-3.31283e-10		1.37239e-08	-2.25219e-10		1.36148e-08	-7.01491e-10		1.38465e-08	-3.89003e-11
1.8795e-08	-2.98635e-10		1.72784e-08	-1.04797e-09		1.75612e-08	-1.23862e-10		1.80703e-08	-3.09441e-10		1.78703e-08	-2.07692e-10		1.8796e-08	-3.91254e-10		1.8304e-08	-9.13928e-10		1.67224e-08	-3.66424e-10		1.71149e-08	-1.34125e-10		1.83215e-08	-1.93461e-10		1.66598e-08	-2.88795e-10		1.66487e-08	-6.66745e-10		2.10154e-08	-4.00146e-10		1.66697e-08	-3.12347e-10		1.71549e-08	-1.05982e-10		1.70185e-08	-5.75075e-10		1.73082e-08	1.10252e-10
2.2554e-08	-2.3814e-10		2.07341e-08	-1.05032e-09		2.10735e-08	-1.17341e-10		2.16843e-08	-2.59266e-10		2.14443e-08	-1.06458e-10		2.25552e-08	-3.23087e-10		2.19648e-08	-5.37564e-10		2.00669e-08	4.35458e-11		2.05379e-08	-7.94824e-11		2.19858e-08	1.53174e-11		1.99918e-08	-2.63452e-10		1.99784e-08	-7.00147e-10		2.52184e-08	-2.0688e-10		2.00036e-08	-2.70159e-10		2.05858e-08	-3.61752e-11		2.04222e-08	-3.96695e-10		2.07698e-08	3.7135e-10
2.6313e-08	-1.42633e-10		2.41898e-08	-1.05016e-09		2.45857e-08	-3.12373e-10		2.52984e-08	-1.31618e-10		2.50184e-08	-2.72669e-11		2.63144e-08	-3.24265e-10		2.56256e-08	-5.55994e-10		2.34114e-08	5.02328e-10		2.39609e-08	-3.58316e-11		2.56501e-08	3.71395e-10		2.33238e-08	-2.04318e-10		2.33082e-08	-6.91929e-10		2.94215e-08	2.06023e-11		2.33376e-08	-1.96347e-10		2.40168e-08	4.06556e-11		2.38259e-08	-1.75893e-10		2.42314e-08	1.04874e-09
3.0072e-08	-7.99328e-11		2.76455e-08	-9.46108e-10		2.80979e-08	5.58742e-11		2.89124e-08	-4.92349e-11		2.85924e-08	6.83368e-11		3.00736e-08	-8.13094e-11		2.92864e-08	-6.4866e-10		2.67559e-08	1.18128e-09		2.73839e-08	1.52819e-10		2.93144e-08	1.11817e-09		2.66558e-08	-1.29585e-10		2.66379e-08	-6.38492e-10		3.36246e-08	6.1471e-10		2.66715e-08	-7.66802e-11		2.74478e-08	4.61513e-10		2.72296e-08	2.45986e-10		2.76931e-08	1.87153e-09
3.3831e-08	1.39467e-10		3.11011e-08	-8.31389e-10		3.16102e-08	5.23284e-10		3.25265e-08	1.14844e-10		3.21665e-08	2.95306e-10		3.38327e-08	5.41662e-10		3.29472e-08	-4.88704e-10		3.01004e-08	1.9349e-09		3.08069e-08	6.90842e-10		3.29787e-08	2.05768e-09		2.99877e-08	3.02279e-11		2.99677e-08	-6.61657e-10		3.78277e-08	1.52441e-09		3.00055e-08	1.3479e-10		3.08787e-08	1.34217e-09		3.06334e-08	8.63697e-10		3.11547e-08	2.36494e-09
3.759e-08	7.54404e-10		3.45568e-08	-8.8803e-10		3.51224e-08	1.2299e-09		3.61405e-08	7.32769e-10		3.57405e-08	8.75265e-10		3.75919e-08	1.27357e-09		3.6608e-08	-2.37786e-10		3.34449e-08	2.44197e-09		3.42298e-08	1.43929e-09		3.6643e-08	2.57028e-09		3.33197e-08	4.97584e-10		3.32974e-08	-7.08539e-10		4.20307e-08	2.26925e-09		3.33394e-08	5.94452e-10		3.43097e-08	2.0694e-09		3.40371e-08	1.56579e-09		3.46164e-08	2.62862e-09
4.1349e-08	1.68246e-09		3.80125e-08	-6.99606e-10		3.86347e-08	1.90024e-09		3.97546e-08	1.71762e-09		3.93146e-08	1.70452e-09		4.13511e-08	1.73071e-09		4.02688e-08	1.00463e-10		3.67894e-08	2.64114e-09		3.76528e-08	2.07538e-09		4.03073e-08	2.60602e-09		3.66517e-08	1.25222e-09		3.66271e-08	-6.11066e-10		4.62338e-08	2.37535e-09		3.66733e-08	1.32134e-09		3.77407e-08	2.4605e-09		3.74408e-08	1.96508e-09		3.8078e-08	2.20307e-09
4.5108e-08	2.34701e-09		4.14682e-08	-4.38547e-10		4.21469e-08	2.49311e-09		4.33686e-08	2.33715e-09		4.28887e-08	2.28913e-09		4.51103e-08	2.19806e-09		4.39296e-08	6.29178e-10		4.01339e-08	2.46118e-09		4.10758e-08	2.60105e-09		4.39716e-08	2.33841e-09		3.99836e-08	2.03403e-09		3.99569e-08	-4.94537e-10		5.04369e-08	2.03672e-09		4.00073e-08	2.01898e-09		4.11716e-08	2.48863e-09		4.08445e-08	1.98979e-09		4.15396e-08	1.70557e-09
4.8867e-08	2.60468e-09		4.49239e-08	1.18832e-10		4.56592e-08	2.28603e-09		4.69827e-08	2.55313e-09		4.64627e-08	2.62049e-09		4.88695e-08	1.93966e-09		4.75904e-08	1.37042e-09		4.34784e-08	2.25265e-09		4.44988e-08	2.32519e-09		4.76359e-08	1.84709e-09		4.33156e-08	2.48436e-09		4.32866e-08	-3.99957e-10		5.464e-08	1.56138e-09		4.33412e-08	2.3677e-09		4.46026e-08	2.17243e-09		4.42482e-08	1.81574e-09		4.50013e-08	1.06292e-09
5.2626e-08	2.49864e-09		4.83796e-08	9.11855e-10		4.91714e-08	1.93318e-09		5.05967e-08	2.42154e-09		5.00368e-08	2.13861e-09		5.26287e-08	1.71245e-09		5.12512e-08	1.99395e-09		4.68228e-08	1.81607e-09		4.79218e-08	1.93216e-09		5.13002e-08	1.1028e-09		4.66476e-08	2.50537e-09		4.66163e-08	-1.90494e-10		5.8843e-08	6.29076e-10		4.66751e-08	2.35497e-09		4.80336e-08	1.72444e-09		4.76519e-08	1.4494e-09		4.84629e-08	3.02858e-10
5.6385e-08	1.78275e-09		5.18352e-08	1.75626e-09		5.26837e-08	1.27704e-09		5.42108e-08	2.15876e-09		5.36108e-08	1.58576e-09		5.63879e-08	1.16489e-09		5.4912e-08	2.2799e-09		5.01673e-08	1.14092e-09		5.13448e-08	1.27247e-09		5.49645e-08	3.14686e-10		4.99795e-08	2.19912e-09		4.99461e-08	1.514e-10		6.30461e-08	-1.82263e-10		5.00091e-08	2.03003e-09		5.14645e-08	1.04836e-09		5.10556e-08	7.98113e-10		5.19245e-08	-1.89155e-10
6.0144e-08	7.97764e-10		5.52909e-08	1.98232e-09		5.61959e-08	5.02197e-10		5.78248e-08	1.49219e-09		5.71849e-08	7.90256e-10		6.01471e-08	5.30842e-10		5.85728e-08	2.43387e-09		5.35118e-08	3.65156e-10		5.47677e-08	4.61472e-10		5.86288e-08	-1.70118e-10		5.33115e-08	1.78165e-09		5.32758e-08	5.55979e-10		6.72492e-08	-5.07317e-10		5.3343e-08	1.45405e-09		5.48955e-08	2.53389e-10		5.44593e-08	1.00867e-10		5.53862e-08	-2.54841e-10
6.3903e-08	1.55352e-10		5.87466e-08	1.69709e-09		5.97081e-08	4.93509e-11		6.14389e-08	7.3386e-10		6.07589e-08	2.28967e-10		6.39063e-08	3.46645e-12		6.22335e-08	2.35814e-09		5.68563e-08	-1.34524e-10		5.81907e-08	1.05898e-10		6.22931e-08	-2.61664e-10		5.66435e-08	1.14301e-09		5.66056e-08	1.15798e-09		7.14523e-08	-5.39819e-10		5.6677e-08	7.66521e-10		5.83265e-08	-2.90257e-10		5.7863e-08	-3.96842e-10		5.88478e-08	-2.80469e-10
6.7662e-08	-4.53583e-11		6.22023e-08	1.11113e-09		6.32204e-08	-3.78282e-11		6.50529e-08	1.34776e-10		6.4333e-08	5.79803e-12		6.76655e-08	-4.14457e-10		6.58943e-08	2.05459e-09		6.02008e-08	-2.56519e-10		6.16137e-08	3.93892e-11		6.59574e-08	-2.69616e-10		5.99754e-08	2.51944e-10		5.99353e-08	1.93217e-09		7.56553e-08	-4.66215e-10		6.00109e-08	2.21974e-11		6.17575e-08	-4.39832e-10		6.12667e-08	-5.94025e-10		6.23094e-08	-2.98516e-10
7.1421e-08	-1.0049e-10		6.5658e-08	3.69447e-10		6.67326e-08	-1.02352e-10		6.8667e-08	-2.20592e-10		6.7907e-08	-8.01771e-11		7.14247e-08	-5.45199e-10		6.95551e-08	1.41556e-09		6.35453e-08	-3.15083e-10		6.50367e-08	-3.76752e-11		6.96217e-08	-2.71733e-10		6.33074e-08	-3.88518e-10		6.3265e-08	2.44305e-09		7.98584e-08	-3.29054e-10		6.33448e-08	-4.05493e-10		6.51884e-08	-4.05743e-10		6.46704e-08	-7.28232e-10		6.57711e-08	-3.08843e-10
7.518e-08	-1.21922e-10		6.91136e-08	-2.0683e-10		7.02449e-08	-1.05916e-10		7.2281e-08	-3.71443e-10		7.14811e-08	-1.10612e-10		7.51839e-08	-6.30007e-10		7.32159e-08	6.80508e-10					6.84597e-08	-8.42496e-11		7.3286e-08	-3.04611e-10		6.66394e-08	-5.35337e-10		6.65948e-08	2.56197e-09		8.40615e-08	-3.27833e-10		6.66788e-08	-5.36659e-10		6.86194e-08	-4.10725e-10		6.80741e-08	-7.56227e-10		6.92327e-08	-2.85004e-10
7.8939e-08	-1.0848e-10		7.25693e-08	-4.86156e-10		7.37571e-08	-1.07194e-10		7.58951e-08	-3.75113e-10		7.50551e-08	-1.22466e-10		7.89431e-08	-7.09367e-10		7.68767e-08	1.7425e-10					7.18827e-08	-8.57488e-11		7.69503e-08	-2.90538e-10		6.99714e-08	-5.50411e-10		6.99245e-08	2.39425e-09		8.82646e-08	-3.95654e-10		7.00127e-08	-6.05345e-10		7.20504e-08	-4.17794e-10		7.14778e-08	-8.19803e-10		7.26943e-08	-2.6076e-10
8.2698e-08	-9.52221e-11		7.6025e-08	-6.33085e-10		7.72693e-08	-1.15213e-10		7.95091e-08	-3.49647e-10		7.86292e-08	-1.56878e-10		8.27023e-08	-7.09648e-10		8.05375e-08	-1.53123e-10					7.53056e-08	-8.20415e-11		8.06146e-08	-2.70271e-10		7.33033e-08	-5.2653e-10		7.32543e-08	2.01706e-09		9.24676e-08	-4.68661e-10		7.33466e-08	-6.76694e-10		7.54813e-08	-4.28656e-10		7.48815e-08	-8.5325e-10		7.6156e-08	-2.94364e-10
8.6457e-08	-1.00504e-10		7.94807e-08	-7.09275e-10		8.07816e-08	-1.24093e-10		8.31232e-08	-3.38923e-10		8.22032e-08	-1.6256e-10		8.64615e-08	-6.24598e-10		8.41983e-08	-3.47649e-10					7.87286e-08	-1.11882e-10		8.42789e-08	-2.94364e-10		7.66353e-08	-6.07683e-10		7.6584e-08	1.4134e-09		9.66707e-08	-5.49587e-10		7.66806e-08	-6.455e-10		7.89123e-08	-4.70209e-10		7.82852e-08	-8.60398e-10
9.0216e-08	-1.10294e-10		8.29364e-08	-8.53461e-10		8.42938e-08	-1.18876e-10		8.67373e-08	-3.66595e-10		8.57773e-08	-2.092e-10		9.02207e-08	-4.0696e-10		8.78591e-08	-4.99764e-10					8.21516e-08	-1.17374e-10					7.99673e-08	-6.73563e-10		7.99137e-08	6.39035e-10		1.00874e-07	-5.57226e-10		8.00145e-08	-5.57888e-10		8.23433e-08	-4.96748e-10		8.16889e-08	-8.50555e-10
9.3975e-08	-1.25468e-10		8.63921e-08	-8.70169e-10		8.78061e-08	-1.25468e-10		9.03513e-08	-3.41231e-10		8.93513e-08	-2.29765e-10		9.39799e-08	-2.81195e-10		9.15199e-08	-6.58658e-10					8.55746e-08	-1.25977e-10					8.32992e-08	-6.38368e-10		8.32435e-08	-1.05028e-10		1.05077e-07	-4.52748e-10		8.33485e-08	-5.57628e-10		8.57742e-08	-4.73833e-10		8.50927e-08	-8.4442e-10
			8.98477e-08	-8.0137e-10								9.29254e-08	-2.28343e-10		9.77391e-08	-3.36148e-10		9.51807e-08	-7.99161e-10					8.89976e-08	-1.27727e-10					8.66312e-08	-5.68735e-10		8.65732e-08	-3.72529e-10		1.0928e-07	-5.41277e-10		8.66824e-08	-6.05702e-10					8.84964e-08	-8.35796e-10
			9.33034e-08	-8.17508e-10								9.64994e-08	-2.24816e-10		1.01498e-07	-4.88171e-10		9.88415e-08	-7.68785e-10											8.99632e-08	-5.54128e-10		8.99029e-08	-4.42165e-10					9.00163e-08	-6.01148e-10					9.19001e-08	-8.20121e-10
			9.67591e-08	-8.94321e-10											1.05257e-07	-5.21069e-10		1.02502e-07	-7.97464e-10											9.32951e-08	-5.65333e-10		9.32327e-08	-4.92764e-10											9.53038e-08	-8.14953e-10
			1.00215e-07	-9.5884e-10											1.09017e-07	-6.32909e-10		1.06163e-07	-7.43377e-10											9.66271e-08	-5.19961e-10		9.65624e-08	-5.177e-10											9.87075e-08	-8.07319e-10
			1.0367e-07	-9.25425e-10														1.09824e-07	-7.22819e-10											9.99591e-08	-4.85073e-10		9.98922e-08	-5.41281e-10
																		1.13485e-07	-7.88666e-10														1.03222e-07	-5.59584e-10
																		1.17145e-07	-8.87007e-10														1.06552e-07	-5.72162e-10
																		1.20806e-07	-9.19145e-10														1.09881e-07	-5.4629e-10
																		1.24467e-07	-9.35769e-10														1.13211e-07	-4.88141e-10
																		1.28128e-07	-8.64576e-10														1.16541e-07	-4.81336e-10
																		1.31789e-07	-8.04215e-10
																		1.35449e-07	-8.57327e-10

## Sheet: WT-VII
3 nm filament-12																																					4 nm filament-2
num	d(nm)		num	d(nm)		num	d(nm)		num	d(nm)		num	d(nm)		num	d(nm)		num	d(nm)		num	d(nm)		num	d(nm)		num	d(nm)		num	d(nm)		num	d(nm)			num	d(nm)		num	d(nm)
1	2.9		2	2.91		3	3.12		4	2.84		5	2.95		6	2.97		7	2.82		8	3.17		9	3.08		10	2.86		11	2.82		12	3.18			1	4.18		2	4
x (m)	y (m)		x (m)	y (m)		x (m)	y (m)		x (m)	y (m)		x (m)	y (m)		x (m)	y (m)		x (m)	y (m)		x (m)	y (m)		x (m)	y (m)		x (m)	y (m)		x (m)	y (m)		x (m)	y (m)			x (m)	y (m)		x (m)	y (m)
0	-9.26832e-11		0	1.75135e-10		0	-2.36923e-10		0	-9.26832e-11		0	-6.62283e-10		0	1.75135e-10		0	7.57751e-10		0	2.85581e-10		0	-3.51321e-10		0	-1.71397e-10		0	-1.04308e-10		0	-1.15733e-10			0	7.52607e-11		0	-3.15652e-10
2.20887e-09	1.82287e-11		1.47135e-09	1.22716e-10		3.00341e-09	-4.37777e-10		2.67469e-09	-4.08884e-11		1.61356e-09	-4.44784e-10		1.57365e-09	1.15653e-10		1.81361e-09	7.83722e-10		2.57785e-09	2.87911e-10		2.0926e-09	-1.55835e-10		3.35942e-09	-2.0969e-10		1.45098e-09	-1.75069e-10		3.25553e-09	-1.29138e-10			1.64001e-09	1.25621e-10		1.59201e-09	-3.05252e-10
4.41773e-09	6.34415e-11		2.9427e-09	-1.34031e-12		6.00682e-09	-4.86909e-10		5.34937e-09	9.6984e-11		3.22712e-09	-2.66813e-10		3.1473e-09	4.30166e-13		3.62722e-09	8.32688e-10		5.15569e-09	2.60826e-10		4.18521e-09	-9.4407e-11		6.71883e-09	-2.35343e-10		2.90196e-09	-2.40258e-10		6.51106e-09	-1.75248e-10			3.28001e-09	1.11008e-10		3.18401e-09	-2.76209e-10
6.6266e-09	1.62907e-10		4.41405e-09	-2.56693e-11		9.01023e-09	-2.99894e-10		8.02406e-09	6.92208e-11		4.84067e-09	-1.78561e-10		4.72095e-09	2.79301e-12		5.44083e-09	8.40565e-10		7.73354e-09	1.32253e-10		6.27781e-09	-1.47011e-10		1.00782e-08	-2.04628e-10		4.35294e-09	-2.19288e-10		9.76658e-09	3.04769e-10			4.92002e-09	1.01924e-10		4.77602e-09	-2.01942e-10
8.83547e-09	1.266e-10		5.8854e-09	4.62825e-12		1.20136e-08	7.46286e-12		1.06987e-08	-1.50465e-10		6.45423e-09	-2.44952e-10		6.2946e-09	-6.03308e-12		7.25444e-09	8.07669e-10		1.03114e-08	4.23145e-11		8.37042e-09	-1.10861e-10		1.34377e-08	-2.48364e-10		5.80392e-09	-1.9328e-10		1.30221e-08	2.56514e-10			6.56003e-09	1.48304e-10		6.36802e-09	-9.26169e-11
1.10443e-08	-5.46731e-11		7.35675e-09	-7.67311e-11		1.5017e-08	4.32055e-10		1.33734e-08	-4.71058e-11		8.06779e-09	-1.52425e-10		7.86825e-09	-4.45867e-11		9.06805e-09	7.71091e-10		1.28892e-08	1.03366e-11		1.0463e-08	-2.72581e-11		1.67971e-08	-2.26585e-10		7.2549e-09	-1.36994e-10		1.62776e-08	4.47053e-10			8.20003e-09	1.48187e-10		7.96003e-09	-7.87137e-11
1.32532e-08	9.99673e-11		8.82811e-09	-1.60439e-10		1.80205e-08	8.23435e-10		1.60481e-08	6.17379e-10		9.68135e-09	-2.23591e-10		9.4419e-09	-1.19986e-10		1.08817e-08	6.63144e-10		1.54671e-08	4.53272e-10		1.25556e-08	1.73929e-10		2.01565e-08	-1.45155e-10		8.70588e-09	-6.35079e-11		1.95332e-08	2.98273e-10			9.84004e-09	1.44366e-10		9.55203e-09	-1.09644e-10
1.54621e-08	8.15488e-10		1.02995e-08	-1.95206e-10		2.10239e-08	1.1801e-09		1.87228e-08	1.54749e-09		1.12949e-08	-2.94623e-10		1.10155e-08	-8.49271e-11		1.26953e-08	5.71798e-10		1.80449e-08	1.44454e-09		1.46482e-08	4.89749e-10		2.35159e-08	-3.21508e-11		1.01569e-08	-6.81944e-11		2.27887e-08	2.39709e-10			1.148e-08	2.63426e-10		1.1144e-08	-1.74054e-10
1.76709e-08	1.70394e-09		1.17708e-08	-2.62961e-10		2.40273e-08	1.85884e-09		2.13975e-08	2.23648e-09		1.29085e-08	-1.82588e-10		1.25892e-08	-1.68664e-10		1.45089e-08	4.7737e-10		2.06228e-08	2.11141e-09		1.67408e-08	1.0945e-09		2.68753e-08	2.71805e-11		1.16078e-08	-1.3158e-10		2.60442e-08	1.45312e-10			1.31201e-08	4.25684e-10		1.2736e-08	-1.35947e-10
1.98798e-08	2.40997e-09		1.32422e-08	-1.05693e-10		2.70307e-08	2.44222e-09		2.40722e-08	2.54047e-09		1.4522e-08	4.88125e-10		1.41628e-08	-2.90063e-10		1.63225e-08	8.57789e-10		2.32006e-08	2.76503e-09		1.88334e-08	1.68393e-09		3.02347e-08	7.27596e-11		1.30588e-08	-1.25531e-10		2.92998e-08	1.16986e-09			1.47601e-08	7.06102e-10		1.43281e-08	1.81275e-10
2.20887e-08	2.63311e-09		1.47135e-08	6.34223e-11		3.00341e-08	2.64375e-09		2.67469e-08	2.38634e-09		1.61356e-08	1.03889e-09		1.57365e-08	1.33536e-11		1.81361e-08	1.357e-09		2.57785e-08	3.13298e-09		2.0926e-08	2.18777e-09		3.35942e-08	2.6315e-10		1.45098e-08	9.11546e-11		3.25553e-08	2.18259e-09			1.64001e-08	1.17797e-09		1.59201e-08	8.28457e-10
2.42975e-08	2.72177e-09		1.61849e-08	2.17447e-10		3.30375e-08	2.53819e-09		2.94215e-08	1.92037e-09		1.77491e-08	1.60126e-09		1.73101e-08	5.27716e-10		1.99497e-08	1.92784e-09		2.83563e-08	3.16612e-09		2.30186e-08	2.34965e-09		3.69536e-08	7.58167e-10		1.59608e-08	3.24013e-10		3.58108e-08	2.66539e-09			1.80401e-08	1.72237e-09		1.75121e-08	1.58028e-09
2.65064e-08	2.32044e-09		1.76562e-08	5.09793e-10		3.60409e-08	2.32876e-09		3.20962e-08	1.25746e-09		1.93627e-08	2.13308e-09		1.88838e-08	1.09712e-09		2.17633e-08	2.33835e-09		3.09341e-08	2.90965e-09		2.51112e-08	2.18723e-09		4.0313e-08	1.50767e-09		1.74118e-08	5.71982e-10		3.90663e-08	3.11761e-09			1.96801e-08	2.24168e-09		1.91041e-08	2.35245e-09
2.87153e-08	1.80613e-09		1.91276e-08	7.5281e-10		3.90443e-08	1.74865e-09		3.47709e-08	5.20056e-10		2.09763e-08	2.37635e-09		2.04574e-08	1.54795e-09		2.35769e-08	2.60821e-09		3.3512e-08	2.6241e-09		2.72038e-08	1.82289e-09		4.36724e-08	2.14931e-09		1.88627e-08	8.1193e-10		4.23219e-08	2.8652e-09			2.13201e-08	2.77244e-09		2.06961e-08	2.91281e-09
3.09241e-08	9.6822e-10		2.05989e-08	1.17284e-09		4.20477e-08	7.76773e-10		3.74456e-08	-2.97793e-10		2.25898e-08	2.48373e-09		2.20311e-08	1.91418e-09		2.53905e-08	2.6436e-09		3.60898e-08	2.11703e-09		2.92965e-08	1.20874e-09		4.70318e-08	2.49305e-09		2.03137e-08	1.07097e-09		4.55774e-08	2.39293e-09			2.29601e-08	3.24375e-09		2.22881e-08	3.36989e-09
3.3133e-08	1.47845e-10		2.20703e-08	1.68832e-09		4.50511e-08	-8.16057e-11		4.01203e-08	-3.18589e-10		2.42034e-08	2.64578e-09		2.36047e-08	2.29193e-09		2.72042e-08	2.42648e-09		3.86677e-08	1.10663e-09		3.13891e-08	3.86767e-10		5.03912e-08	2.24849e-09		2.17647e-08	1.43342e-09		4.88329e-08	1.47205e-09			2.46001e-08	3.68713e-09		2.38801e-08	3.66274e-09
3.53419e-08	-1.76903e-10		2.35416e-08	2.01156e-09		4.80546e-08	-3.51756e-10		4.2795e-08	-2.3636e-10		2.58169e-08	2.62444e-09		2.51784e-08	2.50172e-09		2.90178e-08	2.26645e-09		4.12455e-08	4.11773e-10		3.34817e-08	-2.4617e-10		5.37506e-08	1.96804e-09		2.32157e-08	1.84763e-09		5.20885e-08	2.97069e-10			2.62401e-08	3.99551e-09		2.54721e-08	3.83308e-09
3.75507e-08	4.53343e-11		2.5013e-08	2.30282e-09		5.1058e-08	-2.39847e-10		4.54697e-08	-1.92474e-10		2.74305e-08	2.3991e-09		2.6752e-08	2.67536e-09		3.08314e-08	1.92269e-09		4.38234e-08	3.1976e-10		3.55743e-08	-7.33697e-10		5.71101e-08	1.53748e-09		2.46667e-08	2.18825e-09		5.5344e-08	-6.80209e-11			2.78801e-08	4.13996e-09		2.70641e-08	3.79853e-09
3.97596e-08	3.21755e-10		2.64843e-08	2.54878e-09		5.40614e-08	-2.26277e-10		4.81443e-08	-1.63807e-10		2.9044e-08	2.27273e-09		2.83257e-08	2.65647e-09		3.2645e-08	1.31881e-09		4.64012e-08	4.39798e-10		3.76669e-08	-6.25811e-10		6.04695e-08	1.04683e-09		2.61176e-08	2.41527e-09		5.85995e-08	1.82969e-10			2.95201e-08	4.1089e-09		2.86561e-08	3.68366e-09
4.19685e-08	4.99411e-10		2.79557e-08	2.64563e-09		5.70648e-08	2.99565e-11		5.0819e-08	-2.21283e-10		3.06576e-08	2.0989e-09		2.98993e-08	2.51022e-09		3.44586e-08	6.13546e-10		4.89791e-08	3.36691e-10		3.97595e-08	-7.61043e-10		6.38289e-08	3.57698e-10		2.75686e-08	2.54371e-09		6.1855e-08	5.66264e-10			3.11601e-08	3.98522e-09		3.02481e-08	3.44998e-09
4.41773e-08	5.36952e-10		2.9427e-08	2.76493e-09					5.34937e-08	-2.56088e-10		3.22712e-08	1.60886e-09		3.1473e-08	2.34893e-09		3.62722e-08	1.35718e-10		5.15569e-08	3.06374e-10		4.18521e-08	-5.57703e-10		6.71883e-08	-1.42819e-10		2.90196e-08	2.56263e-09		6.51106e-08	6.15873e-10			3.28001e-08	3.77846e-09		3.18401e-08	3.0653e-09
4.63862e-08	3.93499e-10		3.08984e-08	2.77413e-09					5.61684e-08	-3.7258e-10		3.38847e-08	1.11066e-09		3.30466e-08	2.07293e-09		3.80858e-08	-1.46825e-10		5.41348e-08	2.49293e-10		4.39447e-08	-4.42041e-10		7.05477e-08	-2.58584e-10		3.04706e-08	2.41415e-09		6.83661e-08	7.21395e-10			3.44401e-08	3.52314e-09		3.34321e-08	2.57443e-09
4.85951e-08	2.93854e-10		3.23697e-08	2.67217e-09								3.54983e-08	6.97469e-10		3.46203e-08	1.84397e-09		3.98994e-08	-1.83553e-10		5.67126e-08	2.45734e-10		4.60373e-08	-3.60118e-10		7.39071e-08	-3.46906e-10		3.19216e-08	2.22124e-09		7.16216e-08	7.34417e-10			3.60801e-08	3.30836e-09		3.50241e-08	2.14052e-09
5.08039e-08	2.60599e-10		3.38411e-08	2.49644e-09								3.71118e-08	3.62768e-10		3.61939e-08	1.45102e-09		4.1713e-08	-5.86358e-11					4.81299e-08	-3.95858e-10		7.72666e-08	-3.85024e-10		3.33725e-08	2.01121e-09						3.77202e-08	2.7647e-09		3.66161e-08	1.62911e-09
			3.53124e-08	2.18211e-09								3.87254e-08	1.88064e-10		3.77676e-08	8.53184e-10		4.35267e-08	5.15107e-11								8.0626e-08	-4.09787e-10		3.48235e-08	1.70122e-09						3.93602e-08	2.03565e-09		3.82081e-08	1.03012e-09
			3.67838e-08	1.93863e-09								4.03389e-08	1.09963e-10		3.93412e-08	4.38051e-10		4.53403e-08	4.20725e-11								8.39854e-08	-3.97204e-10		3.62745e-08	1.42563e-09						4.10002e-08	1.3338e-09		3.98002e-08	5.66798e-10
			3.82551e-08	1.51986e-09								4.19525e-08	6.21833e-11		4.09149e-08	2.04269e-10		4.71539e-08	1.23313e-10								8.73448e-08	-4.17559e-10		3.77255e-08	1.16142e-09						4.26402e-08	5.52671e-10		4.13922e-08	2.30659e-10
			3.97265e-08	1.13928e-09								4.35661e-08	3.33464e-11		4.24885e-08	2.45656e-11		4.89675e-08	2.6148e-10								9.07042e-08	-4.72208e-10		3.91764e-08	8.7002e-10						4.42802e-08	-4.47784e-11		4.29842e-08	1.08791e-10
			4.11978e-08	6.63773e-10								4.51796e-08	3.91376e-11		4.40622e-08	2.00043e-11											9.40636e-08	-4.94797e-10		4.06274e-08	5.99897e-10						4.59202e-08	-1.63032e-11		4.45762e-08	1.21658e-10
			4.26692e-08	2.64418e-10								4.67932e-08	-1.44508e-10		4.56358e-08	1.0739e-10											9.74231e-08	-4.73833e-10		4.20784e-08	1.42029e-10						4.75602e-08	-6.30666e-11		4.61682e-08	1.24925e-10
			4.41405e-08	-8.54895e-11								4.84067e-08	-2.88796e-10		4.72095e-08	2.32161e-10														4.35294e-08	-2.59124e-10						4.92002e-08	-5.60631e-11		4.77602e-08	2.41627e-10
			4.56119e-08	-1.42404e-10								5.00203e-08	-3.68413e-10		4.87831e-08	3.21093e-10														4.49804e-08	-2.4362e-10						5.08402e-08	-4.32802e-11		4.93522e-08	3.86351e-10
			4.70832e-08	-1.91388e-11								5.16338e-08	-3.52278e-10		5.03568e-08	4.04432e-10														4.64313e-08	-1.40736e-10						5.24802e-08	-3.90495e-11		5.09442e-08	5.30583e-10
			4.85546e-08	-2.08644e-10								5.32474e-08	-2.68813e-10		5.19304e-08	3.7193e-10														4.78823e-08	-7.29029e-11						5.41202e-08	-2.12551e-11		5.25362e-08	5.16198e-10
			5.00259e-08	-5.63276e-11											5.35041e-08	2.83655e-10														4.93333e-08	-5.75e-11						5.57602e-08	6.75623e-11		5.41282e-08	4.5774e-10
			5.14973e-08	-6.00992e-11											5.50777e-08	2.53694e-10														5.07843e-08	-1.34581e-10						5.74002e-08	2.95478e-10		5.57202e-08	4.19017e-10
			5.29686e-08	-6.5168e-11											5.66514e-08	1.95836e-10														5.22352e-08	-1.94361e-10						5.90403e-08	4.79474e-10		5.73122e-08	3.52429e-10
															5.8225e-08	1.02546e-10														5.36862e-08	-7.86429e-11

## Sheet: WT-VIII
3 nm filament-29
num	d(nm)		num	d(nm)		num	d(nm)		num	d(nm)		num	d(nm)		num	d(nm)		num	d(nm)		num	d(nm)		num	d(nm)		num	d(nm)		num	d(nm)		num	d(nm)		num	d(nm)		num	d(nm)		num	d(nm)		num	d(nm)		num	d(nm)
1	3.2		2	3.25		3	3.17		4	2.9		5	3.08		6	2.79		7	2.86		8	3.2		9	2.84		10	2.99		11	2.93		12	3.09		13	3.11		14	2.77		15	2.86		16	2.82		17	3.11
x (m)	y (m)		x (m)	y (m)		x (m)	y (m)		x (m)	y (m)		x (m)	y (m)		x (m)	y (m)		x (m)	y (m)		x (m)	y (m)		x (m)	y (m)		x (m)	y (m)		x (m)	y (m)		x (m)	y (m)		x (m)	y (m)		x (m)	y (m)		x (m)	y (m)		x (m)	y (m)		x (m)	y (m)
0	2.36909e-10		0	-5.67972e-10		0	-9.2151e-10		0	-2.65189e-10		0	2.91323e-12		0	-3.66001e-10		0	-3.9681e-10		0	2.10136e-10		0	-1.89331e-10		0	-3.9234e-10		0	-5.39764e-10		0	4.67221e-10		0	-5.48591e-10		0	-1.38556e-11		0	-4.82885e-10		0	-6.10008e-10		0	-5.42911e-10
3.53046e-09	-7.51506e-11		3.45508e-09	-6.66481e-10		3.83039e-09	-8.20226e-10		3.63249e-09	-3.80859e-10		3.44837e-09	-3.76262e-10		4.44573e-09	7.91602e-12		3.76311e-09	-3.16135e-10		5.1888e-09	-2.29959e-10		6.89684e-09	-3.27475e-10		5.96539e-09	-3.31627e-10		4.21334e-09	-3.69205e-10		3.50852e-09	1.76657e-11		5.6307e-09	-5.95571e-10		3.71695e-09	1.18574e-10		5.47842e-09	-7.17063e-10		5.80547e-09	-6.67654e-10		4.7123e-09	-4.2179e-10
7.06093e-09	-4.16158e-10		6.91017e-09	-7.13855e-10		7.66077e-09	-8.0064e-10		7.26498e-09	-5.09285e-10		6.89674e-09	-5.05623e-10		8.89146e-09	3.5321e-10		7.52622e-09	-1.2225e-10		1.03776e-08	-4.71304e-10		1.37937e-08	-3.83425e-10		1.19308e-08	-6.73877e-11		8.42667e-09	2.19797e-11		7.01704e-09	-2.60524e-10		1.12614e-08	1.88969e-11		7.43389e-09	4.97627e-11		1.09568e-08	-7.25918e-10		1.16109e-08	4.5263e-10		9.42461e-09	-3.93399e-10
1.05914e-08	-5.26235e-10		1.03652e-08	-5.30065e-10		1.14912e-08	-9.31523e-10		1.08975e-08	-5.87224e-10		1.03451e-08	-2.36048e-10		1.33372e-08	2.96097e-10		1.12893e-08	1.15808e-10		1.55664e-08	4.63145e-13		2.06905e-08	7.57264e-10		1.78962e-08	8.61745e-10		1.264e-08	1.46027e-10		1.05256e-08	-9.54508e-11		1.68921e-08	1.0304e-09		1.11508e-08	-3.26035e-10		1.64352e-08	-5.03105e-10		1.74164e-08	1.67702e-09		1.41369e-08	-6.44496e-10
1.41219e-08	-2.45656e-10		1.38203e-08	2.88649e-10		1.53215e-08	-7.1657e-10		1.453e-08	-4.20048e-10		1.37935e-08	2.70916e-10		1.77829e-08	7.92542e-11		1.50524e-08	3.20376e-10		2.07552e-08	1.44624e-09		2.75874e-08	2.02047e-09		2.38615e-08	2.0314e-09		1.68533e-08	-8.96444e-11		1.40341e-08	7.06358e-10		2.25228e-08	2.07458e-09		1.48678e-08	-6.97576e-10		2.19137e-08	6.48517e-10		2.32219e-08	2.00549e-09		1.88492e-08	-8.58737e-10
1.76523e-08	7.17462e-10		1.72754e-08	1.27115e-09		1.91519e-08	-9.0432e-10		1.81624e-08	3.68069e-11		1.72418e-08	1.33621e-09		2.22286e-08	1.6787e-10		1.88155e-08	2.57521e-10		2.5944e-08	2.27733e-09		3.44842e-08	2.45608e-09		2.98269e-08	2.30094e-09		2.10667e-08	5.71987e-12		1.75426e-08	1.78977e-09		2.81535e-08	2.52285e-09		1.85847e-08	-4.01359e-10		2.73921e-08	1.3802e-09		2.90274e-08	1.12126e-09		2.35615e-08	-5.70424e-10
2.11828e-08	1.91055e-09		2.07305e-08	1.88562e-09		2.29823e-08	-3.29717e-10		2.17949e-08	6.82513e-10		2.06902e-08	2.24614e-09		2.66744e-08	7.83688e-10		2.25787e-08	2.33484e-10		3.11328e-08	2.01507e-09		4.1381e-08	1.46914e-09		3.57923e-08	1.30331e-09		2.528e-08	9.57531e-10		2.10511e-08	2.53346e-09		3.37842e-08	2.01901e-09		2.23017e-08	6.22772e-11		3.28705e-08	1.85132e-09		3.48328e-08	-2.91372e-10		2.82738e-08	2.45489e-10
2.47132e-08	2.51198e-09		2.41856e-08	2.09098e-09		2.68127e-08	7.97332e-10		2.54274e-08	1.06371e-09		2.41386e-08	2.48302e-09		3.11201e-08	1.82378e-09		2.63418e-08	2.49237e-10		3.63216e-08	8.06204e-10		4.82779e-08	-1.09722e-11		4.17577e-08	-5.95749e-11		2.94933e-08	1.82723e-09		2.45597e-08	2.68972e-09		3.94149e-08	8.87627e-10		2.60186e-08	7.02387e-10		3.83489e-08	2.02189e-09		4.06383e-08	-8.0942e-10		3.29861e-08	1.39895e-09
2.82437e-08	2.45275e-09		2.76407e-08	1.84368e-09		3.06431e-08	1.90654e-09		2.90599e-08	1.40699e-09		2.75869e-08	2.06222e-09		3.55658e-08	2.38746e-09		3.01049e-08	4.1011e-10		4.15104e-08	-5.30568e-10		5.51747e-08	9.9368e-11		4.77231e-08	-6.90042e-10		3.37067e-08	2.4193e-09		2.80682e-08	2.29862e-09		4.50456e-08	-2.35971e-11		2.97356e-08	1.60435e-09		4.38273e-08	1.36631e-09		4.64438e-08	-4.7797e-10		3.76984e-08	1.9209e-09
3.17742e-08	1.60147e-09		3.10957e-08	1.18713e-09		3.44735e-08	2.1687e-09		3.26924e-08	1.94695e-09		3.10353e-08	1.29659e-09		4.00115e-08	2.0459e-09		3.3868e-08	8.62733e-10		4.66992e-08	-9.15112e-10		6.20716e-08	4.42915e-10		5.36885e-08	-6.77545e-10		3.792e-08	1.87713e-09		3.15767e-08	1.38589e-09		5.06763e-08	3.80185e-10		3.34525e-08	2.07203e-09		4.93057e-08	8.50344e-10		5.22492e-08	7.64118e-11		4.24107e-08	1.56359e-09
3.53046e-08	4.35767e-10		3.45508e-08	2.75676e-10		3.83039e-08	1.81427e-09		3.63249e-08	2.32354e-09		3.44837e-08	5.02105e-10		4.44573e-08	1.23243e-09		3.76311e-08	1.81336e-09		5.1888e-08	-5.39137e-10		6.89684e-08	-4.02451e-11					4.21334e-08	1.12486e-09		3.50852e-08	3.71297e-10		5.6307e-08	3.35546e-10		3.71695e-08	1.76534e-09		5.47842e-08	-7.60822e-11					4.7123e-08	3.03998e-10
3.88351e-08	-5.18972e-10		3.80059e-08	-5.35521e-10		4.21342e-08	8.51518e-10		3.99574e-08	2.0499e-09		3.79321e-08	-8.17885e-11		4.8903e-08	2.44454e-10		4.13942e-08	2.32412e-09		5.70768e-08	7.64118e-11								4.63467e-08	2.17699e-10		3.85937e-08	-2.17989e-10		6.19377e-08	-1.79767e-11		4.08864e-08	1.08466e-09		6.02626e-08	-7.38293e-10					5.18353e-08	-1.10648e-09
4.23656e-08	-7.04397e-10		4.1461e-08	-9.38255e-10		4.59646e-08	-4.24372e-10		4.35899e-08	1.34458e-09		4.13804e-08	-4.98439e-10		5.33487e-08	-1.37814e-10		4.51573e-08	2.23429e-09											5.056e-08	-2.97438e-10		4.21023e-08	-4.02404e-10		6.75684e-08	-1.43096e-10		4.46034e-08	3.00439e-10		6.5741e-08	-8.41219e-10					5.65476e-08	-1.18924e-09
4.5896e-08	-5.56433e-10		4.49161e-08	-1.16131e-09		4.9795e-08	-1.00043e-09		4.72224e-08	5.73127e-10		4.48288e-08	-6.02509e-10		5.77945e-08	-3.92177e-10		4.89204e-08	1.53462e-09											5.47734e-08	-5.05629e-10		4.56108e-08	-4.00965e-10					4.83203e-08	-4.47762e-11		7.12194e-08	-6.0983e-10					6.12599e-08	-8.15617e-10
4.94265e-08	-5.52326e-10		4.83712e-08	-1.15184e-09		5.36254e-08	-9.8821e-10		5.08549e-08	1.2622e-10		4.82772e-08	-3.85212e-10		6.22402e-08	-3.7383e-10		5.26835e-08	4.96062e-10											5.89867e-08	-3.71329e-10		4.91193e-08	-3.1201e-10					5.20372e-08	1.9703e-11		7.66978e-08	-1.06105e-09					6.59722e-08	-5.5495e-10
5.29569e-08	-6.27206e-10		5.18262e-08	-7.90592e-10		5.74558e-08	-9.57291e-10		5.44873e-08	-1.483e-10		5.17255e-08	-1.84455e-10		6.66859e-08	-4.26385e-11		5.64466e-08	-2.86937e-10											6.32e-08	5.25802e-11		5.26278e-08	-1.64229e-10					5.57542e-08	1.47115e-10								7.06845e-08	-7.66143e-10
5.64874e-08	-6.18769e-10					6.12862e-08	-9.24523e-10		5.81198e-08	-3.23612e-10		5.51739e-08	-1.22277e-10		7.11317e-08	2.83741e-10		6.02097e-08	-5.45512e-10														5.61363e-08	-9.17184e-11					5.94711e-08	2.25108e-10
									6.17523e-08	-3.05441e-10		5.86223e-08	-1.82567e-10		7.55774e-08	2.98524e-10		6.39728e-08	-3.50754e-10														5.96449e-08	-2.02855e-10					6.31881e-08	2.9451e-10
															8.00231e-08	3.53438e-10		6.7736e-08	-2.10043e-10														6.31534e-08	-3.00098e-10					6.6905e-08	2.95598e-10
																		7.14991e-08	-4.19027e-10																				7.0622e-08	3.53438e-10
																		7.52622e-08	-4.28782e-10
																		7.90253e-08	7.24421e-11
																		8.27884e-08	3.36811e-10

## Sheet: WT-IX
3 nm filament-22
num	d(nm)		num	d(nm)		num	d(nm)		num	d(nm)		num	d(nm)		num	d(nm)		num	d(nm)		num	d(nm)		num	d(nm)		num	d(nm)		num	d(nm)		num	d(nm)		num	d(nm)		num	d(nm)		num	d(nm)		num	d(nm)		num	d(nm)
1	2.93		2	2.82		3	3		4	2.82		5	3.07		6	2.95		7	2.89		8	3.18		9	3		10	2.97		11	3.17		12	2.88		13	2.88		14	2.94		15	2.75		16	3		17	2.85
x (m)	y (m)		x (m)	y (m)		x (m)	y (m)		x (m)	y (m)		x (m)	y (m)		x (m)	y (m)		x (m)	y (m)		x (m)	y (m)		x (m)	y (m)		x (m)	y (m)		x (m)	y (m)		x (m)	y (m)		x (m)	y (m)		x (m)	y (m)		x (m)	y (m)		x (m)	y (m)		x (m)	y (m)
0	-1.0175e-11		0	-1.17896e-09		0	2.52896e-10		0	5.49903e-10		0	-4.86182e-10		0	-3.6216e-10		0	-4.57021e-11		0	-1.02362e-09		0	-7.9126e-10		0	7.68523e-11		0	-4.1581e-10		0	1.52909e-10		0	-1.52909e-11		0	-2.69722e-11		0	-3.15428e-10		0	1.23919e-10		0	4.30759e-10
1.01512e-08	-5.40012e-11		3.42466e-09	-9.79696e-10		9.25699e-09	2.80488e-10		9.13271e-09	7.12302e-10		1.23968e-08	-4.3778e-10		2.71912e-09	-4.70784e-10		1.05348e-08	7.34818e-11		3.63249e-09	-8.12738e-10		1.83846e-08	-6.54359e-10		9.71493e-09	4.57403e-10		1.29797e-08	-3.75712e-11		9.12699e-09	1.17394e-10		9.39484e-09	-2.61559e-10		2.93573e-09	-1.35578e-11		2.39296e-09	-3.03622e-10		9.93534e-09	2.71648e-10		9.14754e-09	2.83926e-10
2.03024e-08	-2.79982e-10		6.84931e-09	-9.57129e-10		1.8514e-08	2.21189e-10		1.82654e-08	2.84299e-10		2.47937e-08	-5.35936e-10		5.43823e-09	-5.12848e-10		2.10697e-08	-3.14545e-11		7.26498e-09	-8.4507e-10		3.67692e-08	-6.14602e-10		1.94299e-08	6.44412e-10		2.59594e-08	8.53278e-11		1.8254e-08	1.52218e-10		1.87897e-08	-1.36705e-10		5.87146e-09	-3.89024e-11		4.78592e-09	-3.06748e-10		1.98707e-08	2.21734e-10		1.82951e-08	-2.42792e-11
3.04537e-08	-4.95788e-10		1.0274e-08	-1.0694e-09		2.7771e-08	2.67846e-10		2.73981e-08	4.81558e-11		3.71905e-08	-4.50938e-10		8.15735e-09	-4.48937e-10		3.16045e-08	-2.76252e-10		1.08975e-08	-1.00585e-09		5.51538e-08	-6.24743e-10		2.91448e-08	4.28713e-10		3.89391e-08	-7.37062e-11		2.7381e-08	1.28616e-10		2.81845e-08	2.76259e-12		8.80719e-09	-9.34392e-11		7.17887e-09	-3.24739e-10		2.9806e-08	-1.02527e-10		2.74426e-08	-4.1998e-10
4.06049e-08	-5.21425e-10		1.36986e-08	-8.85059e-10		3.7028e-08	2.01794e-10		3.65309e-08	-2.68554e-11		4.95874e-08	-4.9574e-10		1.08765e-08	-2.00912e-10		4.21394e-08	-4.22989e-10		1.453e-08	-9.74948e-10		7.35384e-08	-5.27677e-10		3.88597e-08	8.76959e-11		5.19188e-08	-3.5855e-10		3.65079e-08	-8.29764e-11		3.75794e-08	3.59758e-10		1.17429e-08	-1.92527e-10		9.57183e-09	-2.92568e-10		3.97414e-08	-2.80371e-10		3.65902e-08	-6.35014e-10
5.07561e-08	-1.21972e-10		1.71233e-08	1.4937e-10		4.6285e-08	-8.07177e-11		4.56636e-08	-1.64846e-11		6.19842e-08	-4.02762e-10		1.35956e-08	1.88744e-10		5.26742e-08	-3.92614e-10		1.81624e-08	-8.19717e-10		9.1923e-08	2.20507e-09		4.85747e-08	-4.72376e-10		6.48985e-08	-7.48632e-10		4.56349e-08	-2.00729e-10		4.69742e-08	1.38493e-09		1.46787e-08	-3.7072e-10		1.19648e-08	-2.32589e-10		4.96767e-08	-1.90533e-10		4.57377e-08	-1.79043e-10
6.09073e-08	1.0252e-09		2.05479e-08	9.92401e-10		5.5542e-08	-2.68199e-10		5.47963e-08	3.42709e-10		7.4381e-08	-6.17238e-11		1.63147e-08	7.12446e-10		6.32091e-08	-3.29956e-10		2.17949e-08	-4.08835e-10		1.10308e-07	-5.77438e-10		5.82896e-08	2.31921e-11		7.78782e-08	5.07231e-10		5.47619e-08	-2.49764e-10		5.63691e-08	2.62346e-09		1.76144e-08	-4.72494e-10		1.43577e-08	-1.55995e-10		5.96121e-08	-7.22669e-11		5.48852e-08	3.82414e-10
7.10586e-08	2.41494e-09		2.39726e-08	1.37353e-09		6.4799e-08	-1.3971e-10		6.3929e-08	1.32701e-09		8.67779e-08	1.4558e-09		1.90338e-08	1.23533e-09		7.37439e-08	-1.53681e-10		2.54274e-08	9.51609e-10		1.28692e-07	-7.95427e-10		6.80045e-08	5.31543e-10		9.08579e-08	2.42471e-09		6.38889e-08	-3.25952e-11		6.57639e-08	2.32923e-09		2.05501e-08	-5.10993e-10		1.67507e-08	-1.01345e-11		6.95474e-08	5.65144e-10		6.40328e-08	1.56396e-09
8.12098e-08	1.60361e-09		2.73973e-08	1.20698e-09		7.4056e-08	6.91671e-11		7.30617e-08	2.31548e-09		9.91747e-08	2.57216e-09		2.17529e-08	1.71718e-09		8.42787e-08	3.16745e-10		2.90599e-08	1.91049e-09		1.47077e-07	-4.615e-10		7.77195e-08	1.50384e-09		1.03838e-07	7.48844e-10		7.30159e-08	6.63728e-10		7.51588e-08	1.08581e-09		2.34859e-08	-3.36879e-10		1.91437e-08	1.91834e-10		7.94827e-08	1.73451e-09		7.31803e-08	2.22252e-09
9.1361e-08	3.05334e-10		3.08219e-08	5.79149e-10		8.33129e-08	4.91343e-10		8.21944e-08	1.63084e-09		1.11572e-07	8.93585e-10		2.4472e-08	2.09713e-09		9.48136e-08	1.29304e-09		3.26924e-08	2.18901e-09		1.65461e-07	-5.9793e-10		8.74344e-08	2.50404e-09		1.16817e-07	-5.16044e-10		8.21429e-08	1.63586e-09		8.45536e-08	4.26724e-10		2.64216e-08	-1.02361e-11		2.15366e-08	3.5273e-10		8.94181e-08	2.26015e-09		8.23279e-08	1.62228e-09
1.01512e-07	-2.98996e-10		3.42466e-08	-1.43764e-10		9.25699e-08	1.50396e-09		9.13271e-08	2.1159e-10		1.23968e-07	-5.17884e-10		2.71912e-08	2.28442e-09		1.05348e-07	2.37377e-09		3.63249e-08	1.74829e-09		1.83846e-07	-9.53037e-10		9.71493e-08	2.05435e-09		1.29797e-07	-5.5844e-10		9.12699e-08	2.42467e-09		9.39485e-08	5.30254e-10		2.93573e-08	5.76503e-10		2.39296e-08	5.71194e-10		9.93534e-08	1.35069e-09		9.14754e-08	5.82936e-10
1.11663e-07	-3.5017e-10		3.76712e-08	-7.33486e-10		1.01827e-07	2.72609e-09		1.0046e-07	-4.9515e-10		1.36365e-07	-3.32849e-10		2.99103e-08	2.43503e-09		1.15883e-07	1.33576e-09		3.99574e-08	8.05933e-10					1.06864e-07	8.41943e-10		1.42777e-07	-6.51921e-10		1.00397e-07	1.62877e-09		1.03343e-07	7.45285e-10		3.2293e-08	1.13466e-09		2.63225e-08	9.20638e-10		1.09289e-07	2.53667e-10		1.00623e-07	1.96497e-10
1.21815e-07	-2.36071e-10		4.10959e-08	-1.259e-09		1.11084e-07	2.63018e-09		1.09593e-07	-4.4857e-10		1.48762e-07	-1.4841e-10		3.26294e-08	2.34251e-09		1.26418e-07	1.33796e-10		4.35899e-08	-8.12773e-11					1.16579e-07	3.59543e-10		1.55756e-07	-7.1459e-10		1.09524e-07	6.23495e-10		1.12738e-07	7.7307e-10		3.52288e-08	1.68143e-09		2.87155e-08	1.21766e-09		1.19224e-07	-2.17085e-10		1.0977e-07	3.23695e-10
			4.45205e-08	-1.45205e-09		1.20341e-07	1.44094e-09		1.18725e-07	-8.22808e-11		1.61159e-07	-2.79889e-10		3.53485e-08	2.10658e-09		1.36953e-07	-5.19873e-10		4.72224e-08	-5.82362e-10					1.26294e-07	8.33974e-12		1.68736e-07	-6.96633e-10		1.18651e-07	-1.78066e-10		1.22133e-07	4.12418e-10		3.81645e-08	2.00138e-09		3.11085e-08	1.49806e-09		1.29159e-07	-6.22998e-10		1.18918e-07	4.46434e-11
			4.79452e-08	-1.41478e-09		1.29598e-07	1.34469e-10		1.27858e-07	2.59421e-10		1.73556e-07	-4.91866e-10		3.80676e-08	1.72221e-09		1.47488e-07	-5.31603e-10		5.08549e-08	-8.15719e-10					1.36009e-07	-1.6693e-10		1.81716e-07	-6.25732e-10		1.27778e-07	-4.05826e-10		1.31528e-07	1.56994e-10		4.11002e-08	2.24451e-09		3.35014e-08	1.75363e-09		1.39095e-07	-7.41908e-10		1.28066e-07	-3.96e-10
			5.13699e-08	-1.13391e-09		1.38855e-07	-2.34849e-10		1.36991e-07	4.29926e-10					4.07867e-08	1.36641e-09		1.58023e-07	-3.58378e-10		5.44873e-08	-9.86809e-10					1.45724e-07	-1.27776e-10					1.36905e-07	-4.58197e-10		1.40923e-07	1.62743e-10		4.4036e-08	2.38193e-09		3.58944e-08	1.99141e-09		1.4903e-07	-5.52783e-10		1.37213e-07	-3.75106e-10
						1.48112e-07	-3.07841e-10		1.46123e-07	6.13688e-10					4.35058e-08	9.2953e-10		1.68557e-07	-4.99052e-11		5.81198e-08	-9.33863e-10					1.55439e-07	-1.47544e-10					1.46032e-07	-4.03789e-10					4.69717e-08	2.42858e-09		3.82873e-08	2.20445e-09		1.58966e-07	-4.55208e-10		1.46361e-07	3.88241e-11
						1.57369e-07	-3.18227e-10		1.55256e-07	9.83896e-10					4.6225e-08	5.15525e-10		1.79092e-07	-1.10049e-10		6.17523e-08	-7.77447e-10					1.65154e-07	8.90547e-12					1.55159e-07	-3.65315e-10					4.99074e-08	2.19058e-09		4.06803e-08	2.31075e-09		1.68901e-07	-3.99717e-10
						1.66626e-07	-3.31738e-10		1.64389e-07	9.77877e-10					4.89441e-08	1.96031e-10											1.74869e-07	-7.69741e-11					1.64286e-07	-2.08944e-10					5.28432e-08	1.86805e-09		4.30732e-08	2.37746e-09		1.78836e-07	-3.7943e-10
						1.75883e-07	-2.23883e-10								5.16632e-08	-4.75976e-11											1.84584e-07	-1.22736e-10					1.73413e-07	-1.06525e-10					5.57789e-08	1.39572e-09		4.54662e-08	2.40838e-09
						1.8514e-07	-1.01522e-10								5.43823e-08	-1.82684e-10											1.94299e-07	-1.32816e-10											5.87146e-08	8.00971e-10		4.78592e-08	2.34226e-09
															5.71014e-08	-2.68295e-10											2.04014e-07	-4.14389e-11											6.16504e-08	2.56163e-10		5.02521e-08	2.24881e-09
															5.98205e-08	-3.56677e-10																							6.45861e-08	-3.91904e-11		5.26451e-08	2.13869e-09
															6.25396e-08	-4.08421e-10																							6.75218e-08	-2.38244e-10		5.5038e-08	1.90717e-09
															6.52588e-08	-4.7506e-10																							7.04575e-08	-3.07534e-10		5.7431e-08	1.58893e-09
															6.79779e-08	-5.02266e-10																							7.33933e-08	-3.59595e-10		5.9824e-08	1.17791e-09
															7.0697e-08	-5.06312e-10																							7.6329e-08	-3.87393e-10		6.22169e-08	8.60231e-10
															7.34161e-08	-4.73163e-10																							7.92647e-08	-4.18932e-10		6.46099e-08	6.08063e-10
																																							8.22005e-08	-3.71552e-10		6.70028e-08	3.23918e-10
																																							8.51362e-08	-3.48401e-10		6.93958e-08	8.65866e-11
																																							8.80719e-08	-3.50184e-10		7.17888e-08	-7.73557e-11
																																										7.41817e-08	-2.16253e-10
																																										7.65747e-08	-3.07116e-10
																																										7.89676e-08	-3.65014e-10
																																										8.13606e-08	-4.02765e-10
																																										8.37535e-08	-4.09952e-10
																																										8.61465e-08	-3.8053e-10

## Sheet: Aro5-I
3 nm filament-39
num	d(nm)		num	d(nm)		num	d(nm)		num	d(nm)		num	d(nm)		num	d(nm)		num	d(nm)		num	d(nm)		num	d(nm)		num	d(nm)		num	d(nm)		num	d(nm)		num	d(nm)		num	d(nm)		num	d(nm)		num	d(nm)		num	d(nm)
1	2.92		2	3.06		3	2.94		4	2.89		5	3.12		6	2.83		7	2.93		8	2.73		9	2.77		10	2.88		11	3.2		12	3.14		13	2.79		14	3.17		15	2.86		16	3.33		17	3.01
x (m)	y (m)		x (m)	y (m)		x (m)	y (m)		x (m)	y (m)		x (m)	y (m)		x (m)	y (m)		x (m)	y (m)		x (m)	y (m)		x (m)	y (m)		x (m)	y (m)		x (m)	y (m)		x (m)	y (m)		x (m)	y (m)		x (m)	y (m)		x (m)	y (m)		x (m)	y (m)		x (m)	y (m)
0	-9.82595e-10		0	-8.90509e-10		0	-1.19803e-09		0	-1.43109e-09		0	-1.45803e-09		0	-7.97399e-10		0	-5.41945e-10		0	-3.77593e-10		0	-1.42836e-09		0	-5.41945e-10		0	-1.38175e-09		0	-1.34571e-09		0	-1.24123e-09		0	-2.83535e-10		0	-5.41945e-10		0	-2.11458e-10		0	-1.94871e-09
3.14292e-09	-1.13912e-09		3.38256e-09	-6.58533e-10		3.53219e-09	-1.11805e-09		3.56923e-09	-1.44626e-09		3.86469e-09	-1.64898e-09		3.24232e-09	-1.03249e-09		3.24232e-09	-6.62453e-10		3.32594e-09	-9.86006e-10		3.40496e-09	-1.28048e-09		3.40496e-09	-6.23087e-10		3.56923e-09	-1.5194e-09		3.14403e-09	-1.43919e-09		3.73046e-09	-1.22528e-09		3.25967e-09	-3.96968e-10		3.13152e-09	-7.29074e-10		3.31558e-09	-2.57955e-10		3.94741e-09	-1.95316e-09
6.28584e-09	-1.23201e-09		6.76512e-09	-5.52572e-10		7.06438e-09	-1.13193e-09		7.13846e-09	-1.62506e-09		7.72937e-09	-1.81229e-09		6.48463e-09	-1.26394e-09		6.48463e-09	-7.41303e-10		6.65187e-09	-8.86454e-10		6.80992e-09	-1.19834e-09		6.80992e-09	-6.71341e-10		7.13846e-09	-1.66602e-09		6.28805e-09	-1.49953e-09		7.46092e-09	-1.35925e-09		6.51933e-09	-5.30174e-10		6.26305e-09	-1.0597e-09		6.63116e-09	-3.5453e-10		7.89483e-09	-1.68355e-09
9.42875e-09	-1.22239e-09		1.01477e-08	-6.16954e-10		1.05966e-08	-1.17469e-09		1.07077e-08	-1.84433e-09		1.15941e-08	-1.8328e-09		9.72695e-09	-1.43169e-09		9.72695e-09	-7.37162e-10		9.97781e-09	-4.93258e-10		1.02149e-08	-1.14967e-09		1.02149e-08	-6.35127e-10		1.07077e-08	-1.78656e-09		9.43208e-09	-1.53474e-09		1.11914e-08	-1.5775e-09		9.779e-09	-6.72195e-10		9.39457e-09	-1.10984e-09		9.94674e-09	-4.68491e-10		1.18422e-08	-1.74509e-09
1.25717e-08	-1.04653e-09		1.35302e-08	-7.5624e-10		1.41288e-08	-1.02633e-09		1.42769e-08	-1.64846e-09		1.54587e-08	-1.49061e-09		1.29693e-08	-1.6307e-09		1.29693e-08	-4.97282e-10		1.33037e-08	-6.92716e-10		1.36198e-08	-1.1562e-09		1.36198e-08	-3.70795e-10		1.42769e-08	-1.65859e-09		1.25761e-08	-1.58059e-09		1.49218e-08	-1.75549e-09		1.30387e-08	-3.78012e-10		1.25261e-08	-7.11339e-10		1.32623e-08	-5.95285e-10		1.57897e-08	-1.31118e-09
1.57146e-08	-6.70256e-10		1.69128e-08	-8.21565e-10		1.76609e-08	-4.96325e-10		1.78462e-08	-1.03384e-09		1.93234e-08	-7.25466e-10		1.62116e-08	-1.44881e-09		1.62116e-08	2.83567e-11		1.66297e-08	-4.59436e-10		1.70248e-08	-1.13507e-09		1.70248e-08	1.63601e-10		1.78462e-08	-1.09911e-09		1.57201e-08	-1.42018e-09		1.86523e-08	-1.60419e-09		1.62983e-08	-4.84177e-10		1.56576e-08	-2.34991e-10		1.65779e-08	-6.87738e-10		1.97371e-08	-3.8303e-10
1.88575e-08	-4.21778e-11		2.02954e-08	-4.87321e-10		2.11931e-08	2.85202e-10		2.14154e-08	-8.31213e-11		2.31881e-08	2.9702e-10		1.94539e-08	-1.08907e-09		1.94539e-08	7.35424e-10		1.99556e-08	1.9598e-10		2.04297e-08	-9.80105e-10		2.04297e-08	8.65942e-10		2.14154e-08	-1.63141e-10		1.88642e-08	-1.10182e-09		2.23828e-08	-7.65532e-10		1.9558e-08	-6.28916e-10		1.87891e-08	4.39968e-10		1.98935e-08	-6.95309e-10		2.36845e-08	5.47276e-10
2.20004e-08	7.01959e-10		2.36779e-08	2.48327e-10		2.47253e-08	9.7614e-10		2.49846e-08	6.20162e-10		2.70528e-08	1.05731e-09		2.26962e-08	-3.90855e-10		2.26962e-08	1.40938e-09		2.32815e-08	1.00783e-09		2.38347e-08	-5.92205e-10		2.38347e-08	1.52109e-09		2.49846e-08	6.66192e-10		2.20082e-08	-7.33091e-10		2.61132e-08	2.55555e-10		2.28177e-08	-3.24655e-10		2.19207e-08	1.08912e-09		2.32091e-08	-4.61724e-10		2.76319e-08	1.11696e-09
2.51433e-08	1.2975e-09		2.70605e-08	9.78789e-10		2.82575e-08	1.48531e-09		2.85538e-08	1.00546e-09		3.09175e-08	1.28812e-09		2.59385e-08	3.64074e-10		2.59385e-08	1.8166e-09		2.66075e-08	1.69675e-09		2.72397e-08	1.01223e-10		2.72397e-08	1.92624e-09		2.85538e-08	1.18897e-09		2.51522e-08	-3.77716e-10		2.98437e-08	9.10101e-10		2.60773e-08	1.83595e-10		2.50522e-08	1.55951e-09		2.65246e-08	1.38951e-12		3.15793e-08	1.2602e-09
2.82863e-08	1.63531e-09		3.0443e-08	1.45851e-09		3.17897e-08	1.62808e-09		3.21231e-08	1.04634e-09		3.47822e-08	1.1625e-09		2.91808e-08	8.84922e-10		2.91808e-08	1.94968e-09		2.99334e-08	2.0392e-09		3.06446e-08	8.91925e-10		3.06446e-08	2.05508e-09		3.21231e-08	1.41212e-09		2.82962e-08	4.80733e-11		3.35742e-08	1.0302e-09		2.9337e-08	8.34628e-10		2.81837e-08	1.75171e-09		2.98402e-08	6.30242e-10		3.55267e-08	9.78389e-10
3.14292e-08	1.70277e-09		3.38256e-08	1.67977e-09		3.53219e-08	1.14632e-09		3.56923e-08	7.32078e-10		3.86468e-08	6.28278e-10		3.24232e-08	1.23472e-09		3.24232e-08	1.81592e-09		3.32594e-08	2.05483e-09		3.40496e-08	1.38593e-09		3.40496e-08	1.8701e-09		3.56923e-08	1.21894e-09		3.14403e-08	5.9521e-10		3.73046e-08	8.76644e-10		3.25967e-08	1.53983e-09		3.13152e-08	1.49494e-09		3.31558e-08	1.29224e-09		3.94741e-08	2.41868e-10
3.45721e-08	1.59429e-09		3.72081e-08	1.62951e-09		3.88541e-08	5.44693e-10		3.92615e-08	2.34041e-10		4.25115e-08	-2.15458e-10		3.56655e-08	1.09391e-09		3.56655e-08	1.43198e-09		3.65853e-08	1.77034e-09		3.74545e-08	1.63187e-09		3.74545e-08	1.48287e-09		3.92615e-08	7.46592e-10		3.45843e-08	1.12684e-09		4.10351e-08	4.52751e-10		3.58563e-08	2.15871e-09		3.44468e-08	1.00795e-09		3.64714e-08	1.91703e-09		4.34216e-08	-6.32829e-10
3.7715e-08	1.25296e-09		4.05907e-08	1.275e-09		4.23863e-08	-1.32976e-10		4.28308e-08	-3.67907e-10		4.63762e-08	-1.03499e-09		3.89078e-08	7.96961e-10		3.89078e-08	7.75637e-10		3.99112e-08	1.194e-09		4.08595e-08	1.39893e-09		4.08595e-08	8.35474e-10		4.28308e-08	1.78164e-11		3.77283e-08	1.4646e-09		4.47656e-08	-1.62324e-10		3.9116e-08	2.54244e-09		3.75783e-08	4.24166e-10		3.9787e-08	2.41518e-09		4.7369e-08	-1.27397e-09
4.08579e-08	6.85392e-10		4.39733e-08	5.55993e-10		4.59185e-08	-7.48167e-10		4.64e-08	-8.46929e-10		5.02409e-08	-1.42556e-09		4.21501e-08	2.89804e-10		4.21501e-08	-5.83376e-11		4.32372e-08	4.54509e-10		4.42644e-08	1.00832e-09		4.42644e-08	6.72406e-11		4.64e-08	-7.14635e-10		4.08724e-08	1.55831e-09		4.8496e-08	-7.40608e-10		4.23757e-08	2.51907e-09		4.07098e-08	-2.83876e-10		4.31025e-08	2.63217e-09		5.13164e-08	-1.4829e-09
4.40009e-08	3.67829e-11		4.73558e-08	-2.40739e-10		4.94506e-08	-1.08006e-09		4.99692e-08	-1.10452e-09		5.41056e-08	-1.58615e-09		4.53924e-08	-3.41288e-10		4.53924e-08	-7.7398e-10		4.65631e-08	-2.47231e-10		4.76694e-08	3.84665e-10		4.76694e-08	-4.53404e-10		4.99692e-08	-1.24968e-09		4.40164e-08	1.45405e-09		5.22265e-08	-1.07202e-09		4.56353e-08	2.2326e-09		4.38413e-08	-7.68978e-10		4.64181e-08	2.52696e-09		5.52638e-08	-1.37774e-09
4.71438e-08	-4.98599e-10		5.07384e-08	-8.96337e-10		5.29828e-08	-1.18492e-09		5.35385e-08	-1.27563e-09		5.79703e-08	-1.6097e-09		4.86347e-08	-8.75129e-10		4.86347e-08	-9.82985e-10		4.9889e-08	-5.63253e-10		5.10744e-08	-3.64986e-10		5.10744e-08	-8.16389e-10		5.35385e-08	-1.51928e-09		4.71604e-08	1.10292e-09		5.59569e-08	-1.25991e-09		4.8895e-08	1.75431e-09		4.69729e-08	-8.48331e-10		4.97337e-08	2.23728e-09		5.92112e-08	-1.22199e-09
5.02867e-08	-7.62126e-10		5.41209e-08	-1.25072e-09		5.6515e-08	-1.28898e-09		5.71077e-08	-1.37468e-09		6.1835e-08	-1.67163e-09		5.18771e-08	-1.22221e-09		5.18771e-08	-9.01309e-10		5.3215e-08	-3.5833e-10		5.44793e-08	-9.18972e-10		5.44793e-08	-6.40357e-10		5.71077e-08	-1.53806e-09		5.03044e-08	5.12208e-10		5.96874e-08	-1.40333e-09		5.21547e-08	1.06727e-09		5.01044e-08	-7.29983e-10		5.30493e-08	1.74537e-09		6.31586e-08	-1.13455e-09
5.34296e-08	-7.69603e-10		5.75035e-08	-1.38254e-09		6.00472e-08	-1.31424e-09		6.06769e-08	-1.45185e-09		6.56996e-08	-1.77167e-09		5.51194e-08	-1.35999e-09		5.51194e-08	-8.00696e-10		5.65409e-08	-1.28748e-10		5.78843e-08	-1.09827e-09		5.78843e-08	-7.20625e-10		6.06769e-08	-1.58634e-09		5.34485e-08	-2.2039e-10		6.34179e-08	-1.4647e-09		5.54143e-08	3.06097e-10		5.32359e-08	-6.26756e-10		5.63649e-08	1.03474e-09		6.7106e-08	-1.13175e-09
5.65725e-08	-7.00032e-10		6.08861e-08	-1.38364e-09		6.35794e-08	-1.22338e-09		6.42462e-08	-1.46747e-09		6.95643e-08	-1.808e-09		5.83617e-08	-1.3843e-09		5.83617e-08	-6.86993e-10		5.98668e-08	-4.26975e-11		6.12892e-08	-1.12182e-09		6.12892e-08	-5.81277e-10		6.42462e-08	-1.69302e-09		5.65925e-08	-8.86351e-10		6.71483e-08	-1.46614e-09		5.8674e-08	-2.3256e-10		5.63674e-08	-5.62409e-10		5.96804e-08	2.37189e-10		7.10534e-08	-1.11675e-09
5.97155e-08	-6.30729e-10		6.42686e-08	-1.38565e-09					6.78154e-08	-1.36111e-09		7.3429e-08	-1.81967e-09		6.1604e-08	-1.3875e-09		6.1604e-08	-6.57061e-10		6.31928e-08	-7.61918e-11		6.46942e-08	-1.12075e-09		6.46942e-08	-8.44946e-10		6.78154e-08	-1.76666e-09		5.97365e-08	-1.2824e-09		7.08788e-08	-1.34476e-09		6.19337e-08	-2.96347e-10		5.9499e-08	-5.3933e-10		6.2996e-08	-3.01051e-10
6.28584e-08	-5.65034e-10		6.76512e-08	-1.1473e-09					7.13846e-08	-1.32908e-09					6.48463e-08	-1.39664e-09		6.48463e-08	-7.39208e-10		6.65187e-08	-2.00046e-10		6.80991e-08	-1.09996e-09		6.80991e-08	-9.08172e-10		7.13846e-08	-1.81024e-09		6.28805e-08	-1.41292e-09		7.46093e-08	-1.31643e-09		6.51933e-08	-1.62756e-10					6.63116e-08	-4.00367e-10
6.60013e-08	-5.45748e-10		7.10337e-08	-8.65854e-10					7.49539e-08	-1.40722e-09					6.80886e-08	-1.46713e-09		6.80886e-08	-8.67772e-10		6.98447e-08	-3.95971e-10		7.15041e-08	-1.08166e-09		7.15041e-08	-9.22253e-10		7.49539e-08	-1.81967e-09		6.60246e-08	-1.42347e-09		7.83397e-08	-1.40722e-09		6.8453e-08	-1.42939e-10					6.96272e-08	-3.32698e-10
6.91442e-08	-5.62295e-10		7.44163e-08	-6.75839e-10																				7.49091e-08	-1.0242e-09		7.49091e-08	-8.79936e-10											7.17127e-08	-1.65231e-10					7.29428e-08	-3.42707e-10
			7.77989e-08	-5.89125e-10																																			7.49723e-08	-2.5047e-10					7.62583e-08	-3.46981e-10
																																							7.8232e-08	-3.68555e-10					7.95739e-08	-3.96022e-10
																																							8.14917e-08	-4.9717e-10					8.28895e-08	-4.46292e-10
																																							8.47513e-08	-5.74232e-10					8.62051e-08	-4.19045e-10
																																													8.95206e-08	-3.61524e-10

[truncated: 7 more sheets: Aro5-II, Aro5-III, Aro5-IV, Aro5-V, Aro5-VI, BESTZ-I, BESTZ-II]
